# Supplementary material for: catena-Poly[bis­(μ3-2-phenyl­acetato-κ3 O,O′:O)bis­(μ2-2-phenyl­acetato-κ2 O:O′)dicopper(II)(Cu—Cu)]
Source: Acta Crystallogr Sect E Struct Rep Online. 2013 Jun 15;69(Pt 7):m397. doi: 10.1107/S160053681301581X (PMC3772427; doi:10.1107/S160053681301581X)
Supplement: Supplementary file 1 [file e-69-0m397-sup1.cif]

##############################################################################
#                                                                            #
# This CIF contains the data in a paper accepted for publication in          #
# Acta Crystallographica Section E. It conforms to the requirements of       #
# Notes for Authors for Acta Crystallographica Section E, and has been       #
# peer reviewed under the auspices of the IUCr Commission on Journals.       #
#                                                                            #
# Full details of the Crystallographic Information File format               #
# are given in the paper "The Crystallographic Information File (CIF):       #
# a New Standard Archive File for Crystallography" by S. R. Hall, F. H.      #
# Allen and I. D. Brown [Acta Cryst. (1991), A47, 655-685].                  #
#                                                                            #
# The current version of the core CIF dictionary is obtainable from          #
# ftp://ftp.iucr.org/pub/cif_core.dic.                                       #
#                                                                            #
# Software is freely available for graphical display of the structure(s)     #
# in this CIF. For information consult the CIF software page                 #
# http://www.iucr.org/resources/cif/software.                                #
#                                                                            #
# This file may be used for bona fide research purposes within the           #
# scientific community so long as proper attribution is given to the journal # 
# article from which it was obtained.                                        #
#                                                                            #
##############################################################################
data_global
_audit_creation_method     'WinGX routine CIF_UPDATE'
_audit_conform_dict_name     cif_core.dic
_audit_conform_dict_version     2.4
_journal_date_recd_electronic     2013-05-16
_journal_date_accepted     2013-06-06
_journal_name_full     'Acta Crystallographica, Section E'
_journal_year     2013
_journal_volume     69
_journal_issue      7
_journal_page_first     m397
_journal_page_last     m397
_journal_paper_category     QM
_journal_paper_doi     10.1107/S160053681301581X
_journal_coeditor_code     LR2106
_publ_contact_author_name     'Meriem, Benslimane'
_publ_contact_author_address
;
Unit\'e de Recherche de Chimie de l'Environnement et Mol\'eculaire Structurale
Facult\'e des Sciences Exactes,
D\'epartement de Chimie,
Universit\'e de Constantine 1
25000 Constantine
Algeria
;
_publ_contact_author_email     'b_meriem80@yahoo.fr'
_publ_contact_author_fax     '00 (213) 31 81 86 01'
_publ_contact_author_phone     '00 (213) 63 91 87 99'
_publ_section_title
;\
<i>catena</i>-Poly[bis(\m~3~-2-phenylacetato-\k^3^<i>O</i>,<i>O</i>':<i>O</i>)\
bis(\m~2~-2-phenylacetato-\k^2^<i>O</i>:<i>O</i>')dicopper(II)\
(<i>Cu</i>---<i>Cu</i>)]
;
loop_
    _publ_author_name
    _publ_author_address
    'Benslimane, Meriem'
;
Unit\'e de Recherche de Chimie de l'Environnement et Mol\'eculaire Structurale
Facult\'e des Sciences Exactes,
D\'epartement de Chimie,
Universit\'e de Constantine 1
25000 Constantine
Algeria
;
    'Redjel, Yasmine Kheira'
;
Unit\'e de Recherche de Chimie de l'Environnement et Mol\'eculaire Structurale
Facult\'e des Sciences Exactes,
D\'epartement de Chimie,
Universit\'e de Constantine 1
25000 Constantine
Algeria
;
    'Merazig, Hocine'
;
Unit\'e de Recherche de Chimie de l'Environnement et Mol\'eculaire Structurale
Facult\'e des Sciences Exactes,
D\'epartement de Chimie,
Universit\'e de Constantine 1
25000 Constantine
Algeria
;
    'Jean-Claude Daran '
;
Laboratoire de Chimie de Coordination
UPR-CNRS 8241, 205 route de Narbonne
31077 Toulouse Cedex 4
France
;
data_I
_audit_creation_method     SHELXL-97
_chemical_name_systematic
;\
<i>catena</i>-Poly[bis(\m~3~-2-phenylacetato-\
\k^3^<i>O</i>,<i>O</i>':<i>O</i>)bis(\m~2~-2-phenylacetato-\
\k^2^<i>O</i>:<i>O</i>')dicopper(II)(<i>Cu</i>---<i>Cu</i>)]
;
_chemical_name_common     ?
_chemical_formula_moiety     'C32 H28 Cu2 O8'
_chemical_formula_sum     'C32 H28 Cu2 O8'
_chemical_formula_iupac     '[Cu2 (C8 H7 O2)4]'
_chemical_formula_weight     667.62
_chemical_melting_point     ?
_symmetry_cell_setting     monoclinic
_symmetry_space_group_name_H-M     'P 21/c'
_symmetry_space_group_name_Hall     '-P 2ybc'
loop_
    _symmetry_equiv_pos_as_xyz
    'x, y, z'
    '-x, y+1/2, -z+1/2'
    '-x, -y, -z'
    'x, -y-1/2, z-1/2'
_cell_length_a     5.1829(6)
_cell_length_b     26.328(4)
_cell_length_c     10.2279(13)
_cell_angle_alpha     90.00
_cell_angle_beta     97.892(7)
_cell_angle_gamma     90.00
_cell_volume     1382.4(3)
_cell_formula_units_Z     2
_cell_measurement_reflns_used     4583
_cell_measurement_theta_min     3.071
_cell_measurement_theta_max     26.3022
_cell_measurement_temperature     180(2)
_cell_special_details     ?
_exptl_crystal_description     box
_exptl_crystal_colour     blue
_exptl_crystal_size_max     0.15
_exptl_crystal_size_mid     0.1
_exptl_crystal_size_min     0.01
_exptl_crystal_density_diffrn     1.604
_exptl_crystal_density_meas     ?
_exptl_crystal_density_method     'not measured'
_exptl_crystal_F_000     684
_exptl_absorpt_coefficient_mu     1.592
_exptl_absorpt_correction_type     multi-scan
_exptl_absorpt_process_details
;
(SADABS; Bruker, 2008)
;
_exptl_absorpt_correction_T_min     0.552
_exptl_absorpt_correction_T_max     0.745
_exptl_special_details     ?
_diffrn_ambient_temperature     180(2)
_diffrn_radiation_type     MoK\a
_diffrn_radiation_wavelength     0.71073
_diffrn_radiation_source     'fine-focus sealed tube'
_diffrn_radiation_monochromator     graphite
_diffrn_measurement_device_type     'Bruker APEXII'
_diffrn_measurement_method     '\w and \f'
_diffrn_detector_area_resol_mean     ?
_diffrn_reflns_number     4056
_diffrn_reflns_av_R_equivalents     0.0355
_diffrn_reflns_av_sigmaI/netI     0.0727
_diffrn_reflns_theta_min     2.15
_diffrn_reflns_theta_max     25.02
_diffrn_reflns_theta_full     25.00
_diffrn_measured_fraction_theta_max     0.977
_diffrn_measured_fraction_theta_full     0.977
_diffrn_reflns_limit_h_min     -6
_diffrn_reflns_limit_h_max     6
_diffrn_reflns_limit_k_min     -22
_diffrn_reflns_limit_k_max     31
_diffrn_reflns_limit_l_min     0
_diffrn_reflns_limit_l_max     12
_diffrn_standards_number     0
_diffrn_standards_interval_count     0
_diffrn_standards_interval_time     0
_diffrn_standards_decay_%     0
_refine_special_details
;
Refinement of <i>F</i>^2^ against ALL reflections. The weighted <i>R</i>-factor
<i>wR</i> and goodness of fit <i>S</i> are based on <i>F</i>^2^, conventional
<i>R</i>-factors <i>R</i> are based on <i>F</i>, with <i>F</i> set to zero for
negative <i>F</i>^2^. The threshold expression of <i>F</i>^2^ >
\s(<i>F</i>^2^) is used only for calculating <i>R</i>-factors(gt) <i>etc</i>.
and is not relevant to the choice of reflections for refinement.
<i>R</i>-factors based on <i>F</i>^2^ are statistically about twice as large
as those based on <i>F</i>, and <i>R</i>- factors based on ALL data will be
even larger.
;
_reflns_number_total     2382
_reflns_number_gt     1927
_reflns_threshold_expression     I>2\s(I)
_refine_ls_structure_factor_coef     Fsqd
_refine_ls_matrix_type     full
_refine_ls_R_factor_all     0.0929
_refine_ls_R_factor_gt     0.0818
_refine_ls_wR_factor_gt     0.2497
_refine_ls_wR_factor_ref     0.2543
_refine_ls_goodness_of_fit_ref     1.198
_refine_ls_restrained_S_all     1.198
_refine_ls_number_reflns     2382
_refine_ls_number_parameters     190
_refine_ls_number_restraints     0
_refine_ls_hydrogen_treatment     constr
_refine_ls_weighting_scheme     calc
_refine_ls_weighting_details
        'calc w=1/[\s^2^(Fo^2^)+(0.0890P)^2^+25.7899P] where P=(Fo^2^+2Fc^2^)/3'
_refine_ls_shift/su_max     0.003
_refine_ls_shift/su_mean     0.001
_refine_diff_density_max     2.24
_refine_diff_density_min     -1.143
_refine_ls_extinction_method     none
loop_
    _atom_type_symbol
    _atom_type_description
    _atom_type_scat_dispersion_real
    _atom_type_scat_dispersion_imag
    _atom_type_scat_source
    'C' 'C' 0.0033 0.0016
                         'International Tables Vol C Tables 4.2.6.8 and 6.1.1.4'
    'H' 'H' 0.0000 0.0000
                         'International Tables Vol C Tables 4.2.6.8 and 6.1.1.4'
    'O' 'O' 0.0106 0.0060
                         'International Tables Vol C Tables 4.2.6.8 and 6.1.1.4'
    'Cu' 'Cu' 0.3201 1.2651
                         'International Tables Vol C Tables 4.2.6.8 and 6.1.1.4'
_computing_data_collection     'APEX2 (Bruker, 2012)'
_computing_cell_refinement     'SAINT (Bruker, 2012)'
_computing_data_reduction     'SAINT (Bruker, 2012)'
_computing_structure_solution     'SIR92 (Altomare <i>et al.</i>, 1993)'
_computing_structure_refinement     'SHELXL97 (Sheldrick, 2008)'
_computing_molecular_graphics
   'ORTEPIII (Burnett & Johnson, 1996) and ORTEP-3 for Windows (Farrugia, 2012)'
_computing_publication_material     'SHELXL97 (Sheldrick, 2008)'
loop_
    _atom_site_type_symbol
    _atom_site_label
    _atom_site_fract_x
    _atom_site_fract_y
    _atom_site_fract_z
    _atom_site_U_iso_or_equiv
    _atom_site_adp_type
    _atom_site_calc_flag
    _atom_site_refinement_flags
    _atom_site_occupancy
    _atom_site_symmetry_multiplicity
    _atom_site_disorder_assembly
    _atom_site_disorder_group
    C C1 0.9678(18) 0.0897(3) 0.4136(9) 0.017(2) Uani d . 1 1 . .
    C C2 0.8188(19) 0.0341(3) 0.7030(10) 0.019(2) Uani d . 1 1 . .
    C C11 0.948(2) 0.1445(4) 0.3711(10) 0.024(2) Uani d . 1 1 . .
    H H11A 0.8356 0.147 0.2874 0.028 Uiso calc R 1 1 . .
    H H11B 1.1195 0.1567 0.3582 0.028 Uiso calc R 1 1 . .
    C C12 0.840(2) 0.1779(4) 0.4725(10) 0.023(2) Uani d . 1 1 . .
    C C13 0.932(2) 0.2267(4) 0.4983(12) 0.033(3) Uani d . 1 1 . .
    H H13 1.0631 0.2391 0.4536 0.04 Uiso calc R 1 1 . .
    C C14 0.833(3) 0.2573(5) 0.5886(14) 0.045(3) Uani d . 1 1 . .
    H H14 0.8991 0.2898 0.6054 0.054 Uiso calc R 1 1 . .
    C C15 0.634(3) 0.2395(5) 0.6546(12) 0.038(3) Uani d . 1 1 . .
    H H15 0.5646 0.26 0.715 0.046 Uiso calc R 1 1 . .
    C C16 0.542(2) 0.1914(5) 0.6295(12) 0.035(3) Uani d . 1 1 . .
    H H16 0.4109 0.1791 0.6745 0.042 Uiso calc R 1 1 . .
    C C17 0.640(2) 0.1606(4) 0.5389(12) 0.030(2) Uani d . 1 1 . .
    H H17 0.5713 0.1282 0.5219 0.036 Uiso calc R 1 1 . .
    C C21 0.7117(19) 0.0600(4) 0.8179(9) 0.021(2) Uani d . 1 1 . .
    H H21A 0.585 0.0854 0.7834 0.025 Uiso calc R 1 1 . .
    H H21B 0.6227 0.0349 0.865 0.025 Uiso calc R 1 1 . .
    C C22 0.9225(19) 0.0851(4) 0.9136(10) 0.020(2) Uani d . 1 1 . .
    C C23 1.054(2) 0.1279(4) 0.8743(10) 0.025(2) Uani d . 1 1 . .
    H H23 0.9996 0.1426 0.7924 0.03 Uiso calc R 1 1 . .
    C C24 1.265(2) 0.1486(4) 0.9567(11) 0.032(3) Uani d . 1 1 . .
    H H24 1.3534 0.1765 0.9293 0.038 Uiso calc R 1 1 . .
    C C25 1.340(2) 0.1274(5) 1.0781(11) 0.034(3) Uani d . 1 1 . .
    H H25 1.4792 0.1414 1.1332 0.041 Uiso calc R 1 1 . .
    C C26 1.213(2) 0.0860(5) 1.1204(11) 0.033(3) Uani d . 1 1 . .
    H H26 1.2689 0.0717 1.2026 0.04 Uiso calc R 1 1 . .
    C C27 0.998(2) 0.0652(4) 1.0378(10) 0.026(2) Uani d . 1 1 . .
    H H27 0.9073 0.038 1.0672 0.031 Uiso calc R 1 1 . .
    O O1 1.1763(13) 0.0758(2) 0.4846(7) 0.0213(15) Uani d . 1 1 . .
    O O2 1.0628(12) 0.0308(3) 0.7092(6) 0.0193(15) Uani d . 1 1 . .
    O O3 1.2268(13) -0.0615(3) 0.6233(6) 0.0206(15) Uani d . 1 1 . .
    O O4 1.3446(11) -0.0181(2) 0.3911(6) 0.0170(14) Uani d . 1 1 . .
    Cu Cu1 1.2319(2) 0.00810(4) 0.56015(11) 0.0143(4) Uani d . 1 1 . .
loop_
    _atom_site_aniso_label
    _atom_site_aniso_U_11
    _atom_site_aniso_U_22
    _atom_site_aniso_U_33
    _atom_site_aniso_U_12
    _atom_site_aniso_U_13
    _atom_site_aniso_U_23
    C1 0.016(5) 0.023(5) 0.014(5) -0.003(4) 0.008(4) -0.001(4)
    C2 0.021(5) 0.017(5) 0.021(5) -0.003(4) 0.008(4) -0.001(4)
    C11 0.023(5) 0.028(5) 0.020(5) 0.001(4) 0.002(4) 0.003(4)
    C12 0.025(6) 0.024(5) 0.019(5) 0.001(4) -0.002(4) 0.002(4)
    C13 0.026(6) 0.032(6) 0.040(7) -0.003(5) -0.001(5) 0.004(5)
    C14 0.049(8) 0.027(6) 0.059(9) -0.004(6) 0.010(7) -0.013(6)
    C15 0.039(7) 0.040(7) 0.035(7) 0.008(5) 0.004(6) -0.011(5)
    C16 0.026(6) 0.044(7) 0.035(7) 0.008(5) 0.012(5) 0.004(5)
    C17 0.027(6) 0.022(5) 0.041(7) -0.003(4) 0.002(5) -0.003(5)
    C21 0.013(5) 0.040(6) 0.010(5) -0.001(4) 0.003(4) -0.009(4)
    C22 0.011(5) 0.034(5) 0.016(5) 0.002(4) 0.000(4) -0.008(4)
    C23 0.023(5) 0.040(6) 0.013(5) 0.000(4) 0.001(4) -0.004(4)
    C24 0.026(6) 0.037(6) 0.032(6) -0.011(5) 0.001(5) -0.012(5)
    C25 0.030(6) 0.050(7) 0.021(6) -0.002(5) -0.007(5) -0.016(5)
    C26 0.035(7) 0.047(7) 0.013(5) 0.005(5) -0.007(5) -0.010(5)
    C27 0.028(6) 0.036(6) 0.015(5) -0.002(5) 0.008(5) -0.004(4)
    O1 0.014(3) 0.023(3) 0.027(4) 0.000(3) 0.001(3) 0.001(3)
    O2 0.006(3) 0.035(4) 0.017(3) 0.002(3) 0.001(3) -0.006(3)
    O3 0.023(4) 0.025(4) 0.014(3) 0.000(3) 0.002(3) 0.002(3)
    O4 0.005(3) 0.030(4) 0.016(3) 0.000(3) 0.002(3) -0.005(3)
    Cu1 0.0114(6) 0.0186(6) 0.0134(6) -0.0004(4) 0.0033(4) -0.0023(5)
_geom_special_details
;
All e.s.d.'s (except the e.s.d. in the dihedral angle between two l.s. planes)
are estimated using the full covariance matrix. The cell e.s.d.'s are taken
into account individually in the estimation of e.s.d.'s in distances, angles
and torsion angles; correlations between e.s.d.'s in cell parameters are only
used when they are defined by crystal symmetry. An approximate (isotropic)
treatment of cell e.s.d.'s is used for estimating e.s.d.'s involving l.s.
planes.
;
loop_
    _geom_bond_atom_site_label_1
    _geom_bond_atom_site_label_2
    _geom_bond_site_symmetry_2
    _geom_bond_distance
    _geom_bond_publ_flag
    C1 O3 3_756 1.267(11) ?
    C1 O1 . 1.270(12) ?
    C1 C11 . 1.507(13) ?
    C2 O2 . 1.261(12) ?
    C2 O4 3_756 1.264(12) ?
    C2 C21 . 1.527(13) ?
    C11 C12 . 1.524(14) ?
    C11 H11A . 0.97 ?
    C11 H11B . 0.97 ?
    C12 C13 . 1.381(15) ?
    C12 C17 . 1.395(15) ?
    C13 C14 . 1.377(17) ?
    C13 H13 . 0.93 ?
    C14 C15 . 1.388(19) ?
    C14 H14 . 0.93 ?
    C15 C16 . 1.365(17) ?
    C15 H15 . 0.93 ?
    C16 C17 . 1.379(16) ?
    C16 H16 . 0.93 ?
    C17 H17 . 0.93 ?
    C21 C22 . 1.515(13) ?
    C21 H21A . 0.97 ?
    C21 H21B . 0.97 ?
    C22 C27 . 1.380(15) ?
    C22 C23 . 1.402(15) ?
    C23 C24 . 1.397(14) ?
    C23 H23 . 0.93 ?
    C24 C25 . 1.368(16) ?
    C24 H24 . 0.93 ?
    C25 C26 . 1.371(17) ?
    C25 H25 . 0.93 ?
    C26 C27 . 1.414(15) ?
    C26 H26 . 0.93 ?
    C27 H27 . 0.93 ?
    O1 Cu1 . 1.948(7) ?
    O2 Cu1 . 1.954(6) ?
    O3 C1 3_756 1.267(11) ?
    O3 Cu1 . 1.944(7) ?
    O4 C2 3_756 1.264(12) ?
    O4 Cu1 . 2.021(6) ?
    O4 Cu1 3_856 2.199(6) ?
    Cu1 O4 3_856 2.199(6) ?
    Cu1 Cu1 3_756 2.581(2) ?
loop_
    _geom_angle_atom_site_label_1
    _geom_angle_atom_site_label_2
    _geom_angle_atom_site_label_3
    _geom_angle_site_symmetry_1
    _geom_angle_site_symmetry_3
    _geom_angle
    _geom_angle_publ_flag
    O3 C1 O1 3_756 . 125.6(9) ?
    O3 C1 C11 3_756 . 117.1(9) ?
    O1 C1 C11 . . 117.3(8) ?
    O2 C2 O4 . 3_756 125.3(9) ?
    O2 C2 C21 . . 117.4(9) ?
    O4 C2 C21 3_756 . 117.3(8) ?
    C1 C11 C12 . . 111.9(8) ?
    C1 C11 H11A . . 109.2 ?
    C12 C11 H11A . . 109.2 ?
    C1 C11 H11B . . 109.2 ?
    C12 C11 H11B . . 109.2 ?
    H11A C11 H11B . . 107.9 ?
    C13 C12 C17 . . 118.0(10) ?
    C13 C12 C11 . . 121.2(10) ?
    C17 C12 C11 . . 120.7(9) ?
    C14 C13 C12 . . 121.5(11) ?
    C14 C13 H13 . . 119.3 ?
    C12 C13 H13 . . 119.3 ?
    C13 C14 C15 . . 119.9(11) ?
    C13 C14 H14 . . 120 ?
    C15 C14 H14 . . 120 ?
    C16 C15 C14 . . 119.0(11) ?
    C16 C15 H15 . . 120.5 ?
    C14 C15 H15 . . 120.5 ?
    C15 C16 C17 . . 121.4(11) ?
    C15 C16 H16 . . 119.3 ?
    C17 C16 H16 . . 119.3 ?
    C16 C17 C12 . . 120.1(10) ?
    C16 C17 H17 . . 119.9 ?
    C12 C17 H17 . . 119.9 ?
    C22 C21 C2 . . 112.7(8) ?
    C22 C21 H21A . . 109.1 ?
    C2 C21 H21A . . 109.1 ?
    C22 C21 H21B . . 109.1 ?
    C2 C21 H21B . . 109.1 ?
    H21A C21 H21B . . 107.8 ?
    C27 C22 C23 . . 118.8(9) ?
    C27 C22 C21 . . 121.1(9) ?
    C23 C22 C21 . . 120.0(9) ?
    C24 C23 C22 . . 120.7(10) ?
    C24 C23 H23 . . 119.6 ?
    C22 C23 H23 . . 119.6 ?
    C25 C24 C23 . . 119.3(11) ?
    C25 C24 H24 . . 120.4 ?
    C23 C24 H24 . . 120.4 ?
    C24 C25 C26 . . 121.5(10) ?
    C24 C25 H25 . . 119.3 ?
    C26 C25 H25 . . 119.3 ?
    C25 C26 C27 . . 119.4(10) ?
    C25 C26 H26 . . 120.3 ?
    C27 C26 H26 . . 120.3 ?
    C22 C27 C26 . . 120.3(10) ?
    C22 C27 H27 . . 119.9 ?
    C26 C27 H27 . . 119.9 ?
    C1 O1 Cu1 . . 123.9(6) ?
    C2 O2 Cu1 . . 122.4(6) ?
    C1 O3 Cu1 3_756 . 119.9(6) ?
    C2 O4 Cu1 3_756 . 121.6(6) ?
    C2 O4 Cu1 3_756 3_856 139.1(6) ?
    Cu1 O4 Cu1 . 3_856 99.3(3) ?
    O3 Cu1 O1 . . 170.4(3) ?
    O3 Cu1 O2 . . 90.1(3) ?
    O1 Cu1 O2 . . 88.4(3) ?
    O3 Cu1 O4 . . 88.9(3) ?
    O1 Cu1 O4 . . 91.0(3) ?
    O2 Cu1 O4 . . 170.2(3) ?
    O3 Cu1 O4 . 3_856 95.5(3) ?
    O1 Cu1 O4 . 3_856 93.9(3) ?
    O2 Cu1 O4 . 3_856 109.1(3) ?
    O4 Cu1 O4 . 3_856 80.7(3) ?
    O3 Cu1 Cu1 . 3_756 87.0(2) ?
    O1 Cu1 Cu1 . 3_756 83.4(2) ?
    O2 Cu1 Cu1 . 3_756 86.24(19) ?
    O4 Cu1 Cu1 . 3_756 83.99(18) ?
    O4 Cu1 Cu1 3_856 3_756 164.41(18) ?
_iucr_refine_instructions_details
;
CELL  0.71073   5.1829  26.3278  10.2279   90.000   97.892   90.000
ZERR     4.00   0.0006   0.0036   0.0013    0.000    0.007    0.000
LATT   1
SYMM  - X, 1/2 + Y, 1/2 - Z
SFAC  C    H    O    CU
UNIT  64   56   16   4
MERG   2
OMIT     0   2   0
SHEL 40 0.84
EQIV $1 -1+x, y, z
HTAB C17 O1_$1
OMIT     3   2   3
OMIT     1   7   6
OMIT    -5   1   2
OMIT     4   1   0
OMIT     1   5   8
FMAP   2
PLAN   25
ACTA    50.00
BOND   $H
L.S.   4
WGHT    0.089000   25.789902
FVAR       0.16236
C1    1    0.967767    0.089664    0.413644    11.00000    0.01610    0.02268 =
         0.01400   -0.00080    0.00841   -0.00325
C2    1    0.818752    0.034140    0.703026    11.00000    0.02115    0.01706 =
         0.02055   -0.00140    0.00821   -0.00272
C11   1    0.948162    0.144497    0.371090    11.00000    0.02305    0.02766 =
         0.02007    0.00310    0.00183    0.00056
AFIX  23
H11A  2    0.835649    0.147036    0.287352    11.00000   -1.20000
H11B  2    1.119475    0.156687    0.358194    11.00000   -1.20000
AFIX   0
C12   1    0.840438    0.177909    0.472546    11.00000    0.02453    0.02433 =
         0.01879    0.00199   -0.00174    0.00115
C13   1    0.931786    0.226681    0.498268    11.00000    0.02602    0.03169 =
         0.03959    0.00388   -0.00125   -0.00345
AFIX  43
H13   2    1.063060    0.239131    0.453558    11.00000   -1.20000
AFIX   0
C14   1    0.832859    0.257282    0.588614    11.00000    0.04878    0.02696 =
         0.05944   -0.01300    0.00992   -0.00396
AFIX  43
H14   2    0.899101    0.289818    0.605394    11.00000   -1.20000
AFIX   0
C15   1    0.634083    0.239496    0.654620    11.00000    0.03922    0.04032 =
         0.03514   -0.01135    0.00366    0.00846
AFIX  43
H15   2    0.564638    0.260042    0.715024    11.00000   -1.20000
AFIX   0
C16   1    0.542133    0.191402    0.629521    11.00000    0.02643    0.04421 =
         0.03531    0.00416    0.01160    0.00778
AFIX  43
H16   2    0.410890    0.179138    0.674533    11.00000   -1.20000
AFIX   0
C17   1    0.639617    0.160613    0.538881    11.00000    0.02674    0.02182 =
         0.04061   -0.00279    0.00231   -0.00320
AFIX  43
H17   2    0.571321    0.128240    0.521934    11.00000   -1.20000
AFIX   0
C21   1    0.711690    0.060007    0.817946    11.00000    0.01339    0.04029 =
         0.01021   -0.00900    0.00278   -0.00107
AFIX  23
H21A  2    0.584971    0.085437    0.783364    11.00000   -1.20000
H21B  2    0.622663    0.034949    0.865014    11.00000   -1.20000
AFIX   0
C22   1    0.922535    0.085119    0.913582    11.00000    0.01055    0.03360 =
         0.01629   -0.00793    0.00047    0.00192
C23   1    1.053645    0.127867    0.874274    11.00000    0.02276    0.03980 =
         0.01283   -0.00388    0.00053   -0.00026
AFIX  43
H23   2    0.999553    0.142581    0.792433    11.00000   -1.20000
AFIX   0
C24   1    1.264735    0.148615    0.956710    11.00000    0.02607    0.03692 =
         0.03175   -0.01193    0.00056   -0.01112
AFIX  43
H24   2    1.353367    0.176531    0.929338    11.00000   -1.20000
AFIX   0
C25   1    1.339575    0.127416    1.078098    11.00000    0.02951    0.04957 =
         0.02064   -0.01572   -0.00668   -0.00207
AFIX  43
H25   2    1.479182    0.141403    1.133212    11.00000   -1.20000
AFIX   0
C26   1    1.213411    0.086006    1.120371    11.00000    0.03514    0.04727 =
         0.01349   -0.00964   -0.00742    0.00546
AFIX  43
H26   2    1.268894    0.071741    1.202615    11.00000   -1.20000
AFIX   0
C27   1    0.998241    0.065201    1.037778    11.00000    0.02816    0.03606 =
         0.01531   -0.00436    0.00830   -0.00193
AFIX  43
H27   2    0.907341    0.037991    1.067231    11.00000   -1.20000
AFIX   0
O1    3    1.176333    0.075771    0.484570    11.00000    0.01365    0.02269 =
         0.02717    0.00076    0.00143    0.00008
O2    3    1.062807    0.030829    0.709200    11.00000    0.00576    0.03483 =
         0.01714   -0.00621    0.00069    0.00164
O3    3    1.226827   -0.061496    0.623288    11.00000    0.02266    0.02503 =
         0.01399    0.00191    0.00230   -0.00043
O4    3    1.344577   -0.018148    0.391104    11.00000    0.00546    0.02994 =
         0.01565   -0.00451    0.00207   -0.00041
CU1   4    1.231889    0.008100    0.560150    11.00000    0.01140    0.01861 =
         0.01338   -0.00235    0.00327   -0.00042
HKLF 4
REM  BM27 in P2(1)/c
REM R1 =  0.0818 for   1955 Fo > 4sig(Fo)  and  0.0929 for all   2382 data
REM    190 parameters refined using      0 restraints
END
WGHT      0.0963     19.6532
REM Highest difference peak  2.240,  deepest hole -1.143,  1-sigma level  0.232
Q1    1   1.0558 -0.0108  0.5170  11.00000  0.05    2.24
Q2    1   1.0000  0.0000  0.5000  10.50000  0.05    2.12
Q3    1   1.1836  0.0430  0.5359  11.00000  0.05    1.45
Q4    1   1.3336 -0.0232  0.6020  11.00000  0.05    1.31
Q5    1   1.5597 -0.0108  0.3712  11.00000  0.05    1.26
Q6    1   0.6765  0.0565  0.6566  11.00000  0.05    0.71
Q7    1   0.7988  0.1019  0.3572  11.00000  0.05    0.65
Q8    1   0.8906  0.0500  0.9063  11.00000  0.05    0.64
Q9    1   1.2272 -0.0130  0.3583  11.00000  0.05    0.64
Q10   1   1.0433  0.0593  0.7395  11.00000  0.05    0.63
Q11   1   1.1824  0.1115  0.4561  11.00000  0.05    0.63
Q12   1   1.5183  0.0891  1.2619  11.00000  0.05    0.62
Q13   1   0.9679 -0.0070  0.6786  11.00000  0.05    0.61
Q14   1   0.8997  0.1157  0.3747  11.00000  0.05    0.58
Q15   1   1.4129  0.0463  1.2274  11.00000  0.05    0.56
Q16   1   0.5626  0.1920  0.3872  11.00000  0.05    0.55
Q17   1   0.7146  0.1025  0.8141  11.00000  0.05    0.51
Q18   1   1.2152  0.0480  0.8370  11.00000  0.05    0.51
Q19   1   1.1530  0.2180  0.5633  11.00000  0.05    0.50
Q20   1   1.2279  0.0472  1.1210  11.00000  0.05    0.50
Q21   1   0.1878  0.1929  0.5730  11.00000  0.05    0.48
Q22   1   0.9984  0.0297  1.0288  11.00000  0.05    0.48
Q23   1   0.4685  0.1186  0.4966  11.00000  0.05    0.47
Q24   1   1.2150  0.0011  0.7660  11.00000  0.05    0.47
Q25   1   0.5509  0.0600  0.7948  11.00000  0.05    0.47
;
