# Supplementary material for: catena-Poly[bis­(μ3-2-phenyl­acetato-κ3 O,O′:O)bis­(μ2-2-phenyl­acetato-κ2 O:O′)dicopper(II)(Cu—Cu)]
Source: Acta Crystallogr Sect E Struct Rep Online. 2013 Jun 15;69(Pt 7):m397. doi: 10.1107/S160053681301581X (PMC3772427; doi:10.1107/S160053681301581X)
Supplement: Supplementary file 2 [file e-69-0m397-Isup2.hkl]

# 
# h,k,l, Fc-squared, Fo-squared, sigma(Fo-squared) and status flag 
# 
data_I
_shelx_title ' BM27 in P2(1)/c' 
_shelx_refln_list_code          4 
_shelx_F_calc_maximum      176.92 
_exptl_crystal_F_000       684.00 
_reflns_d_resolution_high  0.8401 
 
loop_ 
 _symmetry_equiv_pos_as_xyz 
 'x, y, z' 
 '-x, y+1/2, -z+1/2' 
 '-x, -y, -z' 
 'x, -y-1/2, z-1/2' 
 
_cell_length_a     5.1829 
_cell_length_b    26.3278 
_cell_length_c    10.2279 
_cell_angle_alpha  90.000 
_cell_angle_beta   97.892 
_cell_angle_gamma  90.000 
 
_shelx_F_squared_multiplier     1.000 
 
loop_ 
 _refln_index_h 
 _refln_index_k 
 _refln_index_l 
 _refln_F_squared_calc 
 _refln_F_squared_meas 
 _refln_F_squared_sigma 
 _refln_observed_status 
   1   0   0    14788.26    13022.29    311.00 o 
   2   0   0    10138.10     9196.82    222.46 o 
   3   0   0        2.79      899.94     56.38 o 
   4   0   0     2787.06     2629.70    130.45 o 
   5   0   0     1095.67     1099.04     75.10 o 
   6   0   0      435.20      397.16     89.90 o 
   1   1   0     2216.26     1847.56     33.60 o 
   2   1   0       43.55       29.32      5.47 o 
   3   1   0     1245.77     1062.90     25.38 o 
   5   1   0        3.02        1.16     36.13 o 
   6   1   0        4.66      -41.21     41.21 o 
   1   2   0     3642.41     3186.93     61.83 o 
   2   2   0    13645.45    11760.34    217.18 o 
   4   2   0     4291.05     4082.11    117.59 o 
   5   2   0      833.70      924.65     49.55 o 
   6   2   0      566.62      590.90     77.24 o 
   1   3   0     2494.64     2246.31     47.63 o 
   2   3   0      445.69      462.41     17.33 o 
   3   3   0       10.00       93.32     35.28 o 
   4   3   0      321.24     1444.58     81.67 o 
   5   3   0       14.08      175.71     48.33 o 
   6   3   0       36.26       43.99     47.25 o 
   0   4   0     6755.63     9618.65    562.62 o 
   1   4   0      102.41       99.89      6.41 o 
   2   4   0     8464.08     7522.26    140.37 o 
   3   4   0      851.13      811.22     22.57 o 
   4   4   0     1171.44     1246.28     42.09 o 
   5   4   0      516.35      579.66     43.17 o 
   6   4   0      523.00      451.02     70.79 o 
   1   5   0     2846.72     2718.01     65.25 o 
   2   5   0      955.21      898.32     26.80 o 
   3   5   0        8.68       54.88      7.54 o 
   4   5   0      286.89     1178.97    110.60 o 
   5   5   0       63.15      106.63     21.23 o 
   6   5   0       61.22      -10.37     50.83 o 
   0   6   0     2091.75     2579.49    148.70 o 
   1   6   0     2844.35     2687.02     75.60 o 
   2   6   0     4868.50     4184.83     91.70 o 
   3   6   0       42.97       52.89      7.76 o 
   4   6   0     1126.67     1120.13     39.64 o 
   5   6   0      132.80      213.64     29.86 o 
   1   7   0      186.46      263.30     10.98 o 
   2   7   0      813.02      762.27     32.08 o 
   3   7   0        8.40       21.13      6.97 o 
   4   7   0      137.64      326.66     50.47 o 
   5   7   0      976.09      954.97     52.67 o 
   0   8   0     3786.95     3833.64    153.23 o 
   1   8   0       13.67       25.78      6.57 o 
   2   8   0     2727.49     2388.73     62.11 o 
   3   8   0      198.26      262.93     13.29 o 
   4   8   0      589.07      777.75     42.71 o 
   5   8   0      124.84      238.79     45.01 o 
   1   9   0      129.08       83.55      8.44 o 
   2   9   0      344.54      382.55     23.62 o 
   3   9   0       81.89      105.04     13.29 o 
   5   9   0     2378.98     2087.05     84.61 o 
   0  10   0       37.38       22.71      7.73 o 
   1  10   0      105.98      131.33     10.69 o 
   2  10   0     1698.32     1393.15     41.89 o 
   3  10   0      776.01      700.38     25.98 o 
   4  10   0     1327.11     1310.78     61.81 o 
   5  10   0      311.32      273.76     36.43 o 
   1  11   0     3416.31     3274.22     88.92 o 
   2  11   0      244.92      220.50     12.63 o 
   3  11   0      336.91      408.31     20.99 o 
   4  11   0      109.37       42.71     24.39 o 
   5  11   0      958.30      971.29     59.07 o 
   0  12   0    11921.46    11459.76    404.12 o 
   1  12   0      147.46      144.56     13.09 o 
   2  12   0     5735.92     5369.08    135.00 o 
   3  12   0      714.02      667.78     25.36 o 
   4  12   0      892.68      919.25     51.71 o 
   5  12   0      749.50      745.40     59.86 o 
   1  13   0      834.55      661.49     27.30 o 
   2  13   0      608.44      583.68     23.57 o 
   3  13   0     2825.91     2589.43     67.22 o 
   4  13   0      329.12      321.84     40.90 o 
   5  13   0     1751.07     1629.20    105.39 o 
   0  14   0     6040.80     5899.33    236.12 o 
   1  14   0      422.26      502.22     26.44 o 
   2  14   0     3330.14     3056.90     85.04 o 
   3  14   0        6.07       14.59      9.00 o 
   4  14   0     2444.39     2355.72    111.09 o 
   5  14   0      243.44      278.61     48.91 o 
   1  15   0     5120.30     4770.71    137.53 o 
   2  15   0      703.44      719.19     28.11 o 
   3  15   0     4494.90     4348.52    113.43 o 
   4  15   0     2291.25     2085.77    103.44 o 
   5  15   0      383.27      374.27     55.39 o 
   0  16   0     2409.06     2432.60    106.28 o 
   1  16   0      264.43      306.51     19.90 o 
   2  16   0     3085.27     3021.64     84.87 o 
   3  16   0      391.98      411.86     20.66 o 
   4  16   0     1118.24     1064.12     66.43 o 
   5  16   0      207.56      277.64     50.30 o 
   1  17   0     2872.13     2645.14     81.85 o 
   2  17   0      518.67      542.56     24.47 o 
   3  17   0     1235.00     1111.85     37.43 o 
   4  17   0      220.55      227.16     42.20 o 
   5  17   0      362.14      390.24     82.88 o 
   0  18   0       25.69       42.60     16.98 o 
   1  18   0      204.31      217.04     17.81 o 
   2  18   0     2096.31     2057.57     61.68 o 
   3  18   0       19.11       30.31     11.82 o 
   4  18   0      646.32      723.39     88.01 o 
   5  18   0       90.65       98.47     43.24 o 
   1  19   0     1201.97     1122.85     42.58 o 
   2  19   0      430.41      434.51     22.87 o 
   3  19   0      367.17      291.80     24.42 o 
   4  19   0      359.41      343.30     59.94 o 
   0  20   0       11.27        2.96     15.92 o 
   1  20   0      157.29      192.75     18.38 o 
   2  20   0      804.30      796.34     32.44 o 
   3  20   0       26.12       26.07     17.51 o 
   4  20   0      832.21      890.68    101.28 o 
   1  21   0      633.67      563.16     30.05 o 
   2  21   0      594.48      617.29     30.84 o 
   3  21   0      789.98      823.66     52.75 o 
   4  21   0      363.47      411.58     69.04 o 
   0  22   0      284.18      257.58     31.28 o 
   1  22   0      218.81      247.20     23.22 o 
   2  22   0       16.23       21.20     19.96 o 
   3  22   0      109.06      100.76     29.59 o 
   4  22   0      276.23      322.44     68.66 o 
   1  23   0      880.09      864.01     70.37 o 
   2  23   0       19.74       32.16     20.78 o 
   3  23   0     1677.16     1910.21     97.90 o 
   4  23   0      454.31      478.72     81.94 o 
   0  24   0       45.97       54.25     33.00 o 
   1  24   0       29.91       35.55     22.84 o 
   2  24   0      144.98      160.30     27.78 o 
   3  24   0      128.72      132.39     54.62 o 
   1  25   0     1391.09     1562.36     82.78 o 
   2  25   0       17.46       30.85     26.55 o 
   3  25   0      958.42     1101.59    106.59 o 
   0  26   0       97.31       92.94     39.07 o 
   1  26   0        6.78       16.22     25.41 o 
   2  26   0       25.19       42.06     23.68 o 
   3  26   0      195.09      202.94     62.97 o 
   1  27   0     2025.50     2312.88    214.51 o 
   2  27   0      245.72      245.94     45.71 o 
   3  27   0     1875.16     2153.11    166.53 o 
   0  28   0        0.55       -9.86     33.38 o 
   1  28   0      123.50      134.48     32.15 o 
   2  28   0       87.37      102.01     36.23 o 
   1  29   0     1817.30     2041.91    117.40 o 
   2  29   0        0.54       13.58     24.77 o 
   0  30   0        8.38       -2.66     37.55 o 
   1  30   0        3.92       27.29     29.04 o 
  -6   1   1       12.53        7.22     42.83 o 
  -5   1   1     5093.11     4333.26    146.34 o 
  -4   1   1     1619.12     1491.88     45.54 o 
  -3   1   1     2536.60     2223.35     54.45 o 
  -2   1   1     2681.15     2197.94     41.41 o 
  -1   1   1       65.80       65.86      5.45 o 
   0   1   1    20753.70    18224.14    606.48 o 
   1   1   1        8.55        1.53      3.49 o 
   2   1   1    20616.40    18901.23    333.74 o 
   3   1   1      829.27      743.09     19.20 o 
   4   1   1     1262.97     1251.39     45.00 o 
   5   1   1        3.87       -9.04     17.53 o 
   6   1   1      962.00     1133.82     85.03 o 
  -6   2   1        2.90       -6.11     42.05 o 
  -5   2   1       34.47     1528.32    112.25 o 
  -4   2   1       87.35     1131.06     65.58 o 
  -3   2   1      273.73      914.50     67.35 o 
  -2   2   1      179.61      179.05      8.17 o 
  -1   2   1     1986.45     1860.10     38.88 o 
   0   2   1      230.71      177.35      9.21 o 
   1   2   1     5785.35     4929.21    109.43 o 
   2   2   1     1334.62     1108.80     39.73 o 
   3   2   1        0.45        4.60      7.24 o 
   4   2   1      275.14     1352.93     96.15 o 
   5   2   1      165.90      137.40     26.47 o 
   6   2   1      148.85       83.98     48.65 o 
  -6   3   1      361.98      460.76     70.75 o 
  -5   3   1     1895.46     1733.85     98.09 o 
  -4   3   1     1755.72     1673.18     45.32 o 
  -3   3   1      796.81      742.71     21.89 o 
  -2   3   1    12529.05    10865.65    206.68 o 
  -1   3   1      206.40      207.61      8.06 o 
   0   3   1    10071.10     8931.60    256.96 o 
   1   3   1      206.91      156.55      8.48 o 
   2   3   1    14510.13    13411.83    252.71 o 
   3   3   1       30.56       49.29     13.27 o 
   4   3   1     3818.20     3527.13     90.90 o 
   5   3   1       10.59       11.03     20.63 o 
  -6   4   1        5.46        3.36     45.93 o 
  -5   4   1      262.80     1003.01     95.78 o 
  -3   4   1       12.72       18.01      9.08 o 
  -2   4   1      412.15      389.37     13.46 o 
  -1   4   1      967.00      826.76     19.98 o 
   0   4   1      326.41      255.81     12.11 o 
   1   4   1     7416.70     6958.57    154.87 o 
   2   4   1      337.05      406.46     26.11 o 
   3   4   1      367.46      369.19     23.46 o 
   4   4   1      115.20     1850.22    196.50 o 
   5   4   1       36.13       31.87     18.24 o 
  -6   5   1      388.39      369.18     64.77 o 
  -5   5   1      902.20     1092.37     60.10 o 
  -4   5   1     1080.00     1037.26     36.02 o 
  -3   5   1      853.49      798.80     34.22 o 
  -2   5   1     1734.91     1429.91     32.69 o 
  -1   5   1     1656.30     1593.95     39.90 o 
   0   5   1    31301.50    35946.61   1132.83 o 
   1   5   1     1122.73      940.59     25.94 o 
   2   5   1     8003.57     7044.65    136.21 o 
   3   5   1      520.02      452.16     15.37 o 
   4   5   1     1619.53     1542.24     56.98 o 
   5   5   1       23.14       15.67     17.98 o 
  -6   6   1       58.25       54.19     46.00 o 
  -4   6   1       77.25      727.95     90.66 o 
  -3   6   1      526.89      569.97     22.41 o 
  -2   6   1      138.36       95.88      8.32 o 
  -1   6   1     2289.21     2276.75     58.18 o 
   0   6   1     5547.26     8145.45    221.93 o 
   1   6   1      880.76      827.07     25.49 o 
   2   6   1       36.32       60.86     18.82 o 
   3   6   1       44.93       57.50      6.67 o 
   4   6   1       19.52     1086.94    109.47 o 
   5   6   1      140.58      160.44     23.58 o 
  -6   7   1      262.69      274.54     58.47 o 
  -5   7   1     1863.67     1821.16     74.45 o 
  -4   7   1     1254.73     1256.88     46.68 o 
  -3   7   1      144.96      169.24     13.52 o 
  -2   7   1     1084.68      822.63     23.64 o 
  -1   7   1     2669.61     2607.87     92.13 o 
   0   7   1     4448.85     4935.89    173.38 o 
   1   7   1     1326.68     1219.93     34.08 o 
   2   7   1     5133.82     4615.92    114.45 o 
   3   7   1      155.70      199.76     10.57 o 
   4   7   1     1188.98     1192.83     48.80 o 
   5   7   1       81.67       83.71     22.92 o 
  -5   8   1      434.36      463.57     58.61 o 
  -4   8   1      251.26      892.58    101.28 o 
  -3   8   1      458.25      475.10     20.13 o 
  -2   8   1     1244.05     1094.68     30.58 o 
  -1   8   1     1141.94     1202.19     48.03 o 
   0   8   1     4839.54     5420.78    151.06 o 
   1   8   1      100.71       67.05      8.02 o 
   3   8   1      303.50      323.41     14.90 o 
   5   8   1     1192.20     1209.54     58.01 o 
  -5   9   1      681.34      723.59     49.90 o 
  -4   9   1     1830.23     1844.81    113.48 o 
  -2   9   1      827.16      636.49     22.59 o 
  -1   9   1     1059.22      904.03     27.62 o 
   0   9   1     3549.56     3303.94    104.46 o 
   1   9   1       48.14       56.87      7.79 o 
   2   9   1     2675.85     2411.70     63.04 o 
   3   9   1      724.39      656.75     22.83 o 
   4   9   1     2871.95     2943.62    105.50 o 
   5   9   1        2.57        5.70     21.35 o 
  -5  10   1       49.44      143.49     35.20 o 
  -4  10   1     1361.43     1507.91     79.45 o 
  -3  10   1     1798.53     1653.46     52.99 o 
  -2  10   1      832.89      837.30     27.04 o 
  -1  10   1      180.53      211.24     14.23 o 
   0  10   1     4405.20     4472.79    145.36 o 
   1  10   1     3007.28     2821.72     82.24 o 
   2  10   1       25.43       41.07      8.02 o 
   3  10   1     1767.23     1658.67     40.15 o 
   4  10   1      366.74      830.75    101.66 o 
   5  10   1     1096.60     1090.31     55.45 o 
  -5  11   1      346.80      477.83     46.55 o 
  -4  11   1      570.72      572.42     45.44 o 
  -3  11   1     2187.64     2046.57     57.18 o 
  -2  11   1     6194.53     5785.78    151.78 o 
  -1  11   1      162.78      102.41     10.79 o 
   0  11   1     8824.10     8566.11    295.36 o 
   1  11   1      370.20      418.77     23.30 o 
   2  11   1     2601.73     2525.05     71.05 o 
   3  11   1      149.36      134.09     11.05 o 
   4  11   1     2306.58     2308.86     87.83 o 
   5  11   1      507.79      599.50     47.68 o 
  -5  12   1      691.57      821.13    138.82 o 
  -4  12   1       52.18       55.97     18.09 o 
  -3  12   1      394.31      338.96     18.47 o 
  -2  12   1      288.61      287.73     16.14 o 
  -1  12   1      703.90      615.98     27.27 o 
   0  12   1     3980.41     4066.63    103.59 o 
   1  12   1     3105.60     2822.76     78.03 o 
   2  12   1       18.35       37.01      8.67 o 
   3  12   1     1587.94     1439.78     46.82 o 
   4  12   1      132.19      145.00     24.84 o 
   5  12   1     1759.45     1689.57     82.46 o 
  -5  13   1      799.79      833.78     91.80 o 
  -4  13   1        4.57       23.56     17.35 o 
  -3  13   1      975.10      938.49     32.59 o 
  -2  13   1     2090.52     1972.32     57.14 o 
  -1  13   1     1218.68     1158.60     42.73 o 
   0  13   1     5568.45     5300.40    151.15 o 
   1  13   1       70.13       56.47     10.47 o 
   2  13   1     2626.73     2604.18     78.03 o 
   3  13   1      497.53      514.96     25.55 o 
   4  13   1     1523.12     1607.70     74.58 o 
   5  13   1      127.37      147.92     34.82 o 
  -5  14   1      361.74      380.09     66.38 o 
  -4  14   1      518.57      575.44     49.49 o 
  -3  14   1     1505.78     1472.62     50.99 o 
  -2  14   1     2758.46     2579.13     68.82 o 
  -1  14   1     2029.53     1805.70     61.79 o 
   0  14   1      796.50      684.21     28.69 o 
   1  14   1     1031.49      788.94     31.10 o 
   2  14   1       29.63       26.58     10.25 o 
   3  14   1      657.55      612.78     30.81 o 
   4  14   1      618.07      663.79     83.32 o 
   5  14   1      802.52      756.97     74.29 o 
  -5  15   1      371.41      336.47     63.35 o 
  -4  15   1      300.34      315.45     33.33 o 
  -3  15   1     3954.41     3675.55    108.75 o 
  -2  15   1     3078.20     2701.58     77.05 o 
  -1  15   1      478.86      437.08     25.26 o 
   0  15   1      686.83      538.65     25.49 o 
   1  15   1      969.33      966.97     36.25 o 
   2  15   1     4094.59     3928.99    115.00 o 
   3  15   1      409.84      399.26     28.69 o 
   4  15   1     2082.63     2208.60     96.20 o 
   5  15   1      175.48      159.76     44.20 o 
  -5  16   1      190.71      171.84     53.11 o 
  -4  16   1      921.54      951.00     92.56 o 
  -3  16   1      573.16      546.16     24.69 o 
  -2  16   1     1791.54     1693.91     52.67 o 
  -1  16   1     2418.90     2341.75     78.09 o 
   0  16   1      251.85      203.94     16.72 o 
   1  16   1     2099.79     1831.39     59.91 o 
   2  16   1      151.83      141.87     14.56 o 
   3  16   1      951.34      959.83     42.79 o 
   4  16   1      239.90      252.23     31.24 o 
   5  16   1      214.33      304.78     52.53 o 
  -5  17   1       42.91       12.14     45.14 o 
  -4  17   1       13.54       24.66     37.93 o 
  -3  17   1     2394.92     2292.97     65.90 o 
  -2  17   1     1840.74     1799.76     55.54 o 
  -1  17   1      391.64      354.26     23.72 o 
   0  17   1     1700.44     1702.50     56.60 o 
   1  17   1      690.00      639.67     29.65 o 
   2  17   1     3658.97     3721.76    110.41 o 
   3  17   1        8.01       27.21     13.96 o 
   4  17   1     2048.45     2042.30    102.58 o 
   5  17   1       54.73      -13.34     36.56 o 
  -5  18   1      548.11      692.67     91.42 o 
  -4  18   1      851.45      993.86    101.66 o 
  -3  18   1     2628.17     2560.99     80.88 o 
  -2  18   1      579.88      551.32     26.34 o 
  -1  18   1     2151.58     1930.16     68.08 o 
   0  18   1      370.92      410.68     25.91 o 
   1  18   1     1456.51     1284.67     45.77 o 
   2  18   1      147.73      165.91     16.31 o 
   3  18   1     1133.65     1100.92     48.34 o 
   4  18   1      133.74      107.05     37.00 o 
  -4  19   1       16.70       -1.52     40.97 o 
  -3  19   1      231.80      232.94     22.14 o 
  -2  19   1     1027.59      994.73     36.46 o 
  -1  19   1      489.22      581.56     43.32 o 
   0  19   1      542.66      569.76     29.34 o 
   1  19   1      411.30      377.55     23.90 o 
   2  19   1      383.76      384.18     24.36 o 
   3  19   1      244.63      234.14     21.88 o 
   4  19   1      914.38      937.72    100.90 o 
  -4  20   1      553.21      655.49     85.35 o 
  -3  20   1     1269.26     1305.77     70.81 o 
  -2  20   1     1012.41      981.41     37.16 o 
  -1  20   1     1535.06     1439.79     58.22 o 
   0  20   1       70.45       42.90     12.58 o 
   1  20   1     1149.54     1081.01     42.45 o 
   2  20   1       59.01       61.83     13.92 o 
   3  20   1      750.65      688.98     54.24 o 
   4  20   1        8.14      -40.97     40.97 o 
  -4  21   1      410.95      460.51     70.18 o 
  -3  21   1       46.21       63.30     21.12 o 
  -2  21   1       22.84       18.53     15.14 o 
  -1  21   1      405.64      377.09     25.21 o 
   0  21   1      199.71      189.27     20.75 o 
   1  21   1       27.75        7.32     12.58 o 
   2  21   1        3.68       18.90     12.75 o 
   3  21   1      166.60      157.42     46.28 o 
   4  21   1      444.65      586.83     84.59 o 
  -4  22   1      499.98      583.80     84.97 o 
  -3  22   1     1236.61     1143.31     65.96 o 
  -2  22   1      869.46      898.52     47.92 o 
  -1  22   1     2785.79     2917.53     98.11 o 
   0  22   1       55.13       62.91     16.77 o 
   1  22   1      141.94      132.18     17.66 o 
   2  22   1      159.58      186.44     24.55 o 
   3  22   1      825.44     1065.56    110.39 o 
   4  22   1       28.78       28.83     48.56 o 
  -4  23   1      461.01      439.65     75.49 o 
  -3  23   1       75.32       65.41     22.53 o 
  -2  23   1      492.86      579.34     39.36 o 
  -1  23   1      307.79      348.03     37.41 o 
   0  23   1       85.44      143.64     28.07 o 
   1  23   1       76.53       83.89     23.50 o 
   2  23   1        5.04       26.33     18.31 o 
   3  23   1      104.40      102.04     46.66 o 
   4  23   1      210.94      199.91     63.35 o 
  -3  24   1      792.80      802.54     55.42 o 
  -2  24   1       51.31       51.75     33.00 o 
  -1  24   1      877.25      938.84     59.11 o 
   0  24   1        6.74       20.04     21.06 o 
   1  24   1      595.78      682.85     52.17 o 
   2  24   1      618.67      658.17     47.86 o 
   3  24   1     1237.02     1280.64    122.15 o 
  -3  25   1       10.18       19.93     22.69 o 
  -2  25   1      138.73      152.59     61.07 o 
  -1  25   1       74.06       51.08     23.49 o 
   0  25   1       16.47       25.72     23.17 o 
   1  25   1       23.63       19.76     22.39 o 
   2  25   1       25.59       26.89     22.56 o 
   3  25   1       43.76       59.94     51.97 o 
  -3  26   1      913.60     1071.25    116.08 o 
  -2  26   1      932.40      993.87     66.62 o 
  -1  26   1     1452.03     1423.39     89.90 o 
   0  26   1      149.25      181.47     32.31 o 
   1  26   1     1286.03     1564.65     85.34 o 
   2  26   1      124.05      150.61     29.45 o 
   3  26   1      804.63      973.00    109.63 o 
  -3  27   1      173.88      171.46     55.38 o 
  -2  27   1      184.02      147.12     31.44 o 
  -1  27   1      285.73      337.79     39.87 o 
   0  27   1      191.13      294.94     59.56 o 
   1  27   1       52.50       37.95     46.66 o 
   2  27   1       20.68       29.16     24.58 o 
  -2  28   1      396.21      490.49     71.88 o 
  -1  28   1     1172.70     1506.14     85.35 o 
   0  28   1      117.41      139.04     32.03 o 
   1  28   1     1057.19     1176.62     99.01 o 
   2  28   1       40.79       57.81     75.68 o 
  -2  29   1       87.78      105.14     38.50 o 
  -1  29   1       41.70       49.41     29.81 o 
   0  29   1        0.08        1.30     24.10 o 
   1  29   1        6.80       39.77     27.91 o 
   2  29   1       89.82      154.39     53.11 o 
  -1  30   1     1524.08     1619.75     92.28 o 
   0  30   1       45.07       87.52     39.07 o 
   1  30   1     1339.24     1578.06     91.61 o 
   0  31   1        1.11       -5.88     28.79 o 
  -6   0   2      155.89       33.00     64.11 o 
  -5   0   2     6536.56     5376.47    252.11 o 
  -4   0   2      881.12      855.82     63.77 o 
  -3   0   2     6676.52     5786.77    203.26 o 
  -2   0   2      270.10      241.15     15.02 o 
  -1   0   2    15219.48    22886.46   1209.33 o 
   0   0   2    30070.21    26935.36   1156.36 o 
   1   0   2     1299.71     1084.06     67.73 o 
   2   0   2    14806.83    13499.86    389.92 o 
   3   0   2     1663.82     2081.69     77.27 o 
   4   0   2     1207.48     1205.36     54.31 o 
   5   0   2      564.80      489.85     49.93 o 
  -6   1   2      155.29      164.56     52.40 o 
  -4   1   2       11.05      235.51     29.07 o 
  -3   1   2      299.39     1395.54    128.31 o 
  -2   1   2      111.70       96.68      8.08 o 
  -1   1   2     6198.87     9348.86    249.19 o 
   0   1   2      332.35      289.90     15.88 o 
   1   1   2     3882.37     3350.54    149.00 o 
   2   1   2      951.64      862.77     47.17 o 
   3   1   2      943.43     1355.30     93.97 o 
   4   1   2      351.71     1236.54     87.43 o 
   5   1   2       31.60       89.54     27.74 o 
  -6   2   2        9.50       27.83     43.05 o 
  -5   2   2     5472.36     4491.80    152.68 o 
  -4   2   2      478.96      590.68     25.36 o 
  -3   2   2     3686.14     3222.16     79.15 o 
  -2   2   2      891.38      685.26     20.09 o 
  -1   2   2    10019.51    15140.61    462.58 o 
   0   2   2      911.59      815.46     38.70 o 
   1   2   2    16792.73    14870.58    560.17 o 
   2   2   2     6822.12     6071.64    135.30 o 
   3   2   2      816.60     1174.52     57.55 o 
   4   2   2     3180.80     2950.78     88.62 o 
   5   2   2      333.36      403.18     36.29 o 
  -6   3   2       59.49       28.98     42.79 o 
  -5   3   2      111.30     2479.61    243.62 o 
  -4   3   2      338.19      413.38     31.31 o 
  -3   3   2      653.52     1199.54     83.04 o 
  -2   3   2     1370.91     1221.58     28.52 o 
  -1   3   2     6697.86    10279.88    249.39 o 
   0   3   2     4955.78     4605.36    117.00 o 
   1   3   2      913.44      816.20     34.25 o 
   3   3   2      676.80      644.62     55.46 o 
   5   3   2        0.42       17.87     16.83 o 
  -6   4   2      173.69      164.60     50.35 o 
  -5   4   2     3043.92     2715.26    167.93 o 
  -4   4   2      343.87      329.35     30.70 o 
  -3   4   2     6252.62     5444.66    129.89 o 
  -2   4   2      539.06      520.49     23.33 o 
  -1   4   2      537.54      655.41     38.56 o 
   0   4   2      299.48      246.37     15.03 o 
   1   4   2       14.17       30.41      9.21 o 
   2   4   2     5443.74     4978.33    130.46 o 
   3   4   2      900.52      930.83     49.39 o 
   4   4   2     2937.71     2877.64     93.52 o 
   5   4   2      541.18      617.02     36.28 o 
  -6   5   2        5.85       33.92     43.44 o 
  -4   5   2      872.41      870.88     31.79 o 
  -3   5   2      812.81     1527.54     64.90 o 
  -2   5   2      234.34      284.35     13.42 o 
  -1   5   2      310.45      453.79     21.04 o 
   0   5   2     4298.25     5155.61    227.92 o 
   1   5   2     6050.56     5712.10    157.33 o 
   2   5   2        1.42     1535.55    135.04 o 
   3   5   2      400.88      448.88     53.11 o 
   4   5   2      801.88     2668.07    161.08 o 
   5   5   2       15.60       21.35     17.57 o 
  -6   6   2       65.34       99.01     69.42 o 
  -5   6   2      635.89      853.96    134.10 o 
  -4   6   2       19.02      140.49     30.33 o 
  -3   6   2     1370.48     1287.11     50.11 o 
  -2   6   2     3985.59     3700.59     82.08 o 
  -1   6   2     2033.23     2802.15    144.85 o 
   0   6   2     2009.88     1841.16     78.01 o 
   1   6   2     6038.67     5403.13    132.37 o 
   2   6   2    11132.30    10188.26    216.56 o 
   3   6   2      729.36      691.12     32.84 o 
   4   6   2     2536.83     2505.43     99.82 o 
   5   6   2       18.17       50.99     19.30 o 
  -6   7   2       64.73       53.11     65.63 o 
  -4   7   2      580.83      743.95     28.88 o 
  -3   7   2     1667.36     1785.35     61.93 o 
  -2   7   2      257.97      340.61     15.74 o 
  -1   7   2      111.82      156.94     10.08 o 
   0   7   2     1493.02     1318.71     42.17 o 
   1   7   2     1041.79      969.90     28.10 o 
   2   7   2     1349.98     1645.51     94.05 o 
   3   7   2      453.81      482.32     53.16 o 
   4   7   2        1.25     1749.02    176.97 o 
   5   7   2      235.80      300.18     30.63 o 
  -5   8   2      675.96      787.72     65.44 o 
  -4   8   2      175.35      246.19     17.59 o 
  -3   8   2     1039.08     1008.20     42.05 o 
  -2   8   2     3903.94     3691.91     98.86 o 
  -1   8   2      434.23      634.42     25.40 o 
   0   8   2     2205.51     1855.28     49.03 o 
   1   8   2      493.40      414.41     14.29 o 
   2   8   2     3895.88     3625.02     96.61 o 
   3   8   2      622.63      612.56     50.50 o 
   4   8   2     2850.62     2670.18     95.86 o 
   5   8   2      324.88      344.48     33.15 o 
  -5   9   2       23.24       -3.79     34.90 o 
  -4   9   2       11.77       46.56     12.06 o 
  -3   9   2     1354.00     1544.63     73.36 o 
  -2   9   2     1387.39     1394.37     43.21 o 
  -1   9   2      603.12      615.97     30.88 o 
   0   9   2     5122.52     5021.90    129.39 o 
   1   9   2      938.91      884.65     27.19 o 
   2   9   2     1638.69     1791.36     77.79 o 
   3   9   2      478.00      538.01     27.43 o 
   5   9   2      242.90      336.43     32.91 o 
  -5  10   2      739.80      779.71     64.70 o 
  -3  10   2     2580.54     2348.39     64.16 o 
  -2  10   2      452.86      403.21     21.73 o 
  -1  10   2     5117.27     4714.01    164.77 o 
   0  10   2     3521.22     3371.44    105.01 o 
   1  10   2     1253.73     1128.24     32.86 o 
   2  10   2     3812.11     3533.46     90.21 o 
   3  10   2      212.46      265.50     23.67 o 
   4  10   2     1728.29     1869.03     73.61 o 
   5  10   2        6.58      -15.61     21.01 o 
  -5  11   2       10.29       22.38     38.31 o 
  -4  11   2     1346.11     1350.90     44.17 o 
  -3  11   2      344.52      327.62     26.46 o 
  -2  11   2     1562.82     1318.84     40.89 o 
  -1  11   2      225.09      199.44     15.83 o 
   0  11   2     6436.62     6403.96    167.29 o 
   1  11   2      445.56      423.44     17.73 o 
   2  11   2     1875.13     1907.36     54.94 o 
   3  11   2      547.79      620.87     32.05 o 
   4  11   2       30.41       63.65     19.24 o 
   5  11   2       35.06       48.53     24.11 o 
  -5  12   2     2910.40     2669.39    183.22 o 
  -4  12   2       99.73      154.27     24.54 o 
  -3  12   2     2655.39     2343.31     69.09 o 
  -2  12   2      135.40      105.95     10.27 o 
  -1  12   2     5508.24     5171.72    153.35 o 
   0  12   2     9916.05     9588.44    248.55 o 
   1  12   2        5.00       10.16      7.46 o 
   2  12   2     6006.59     5725.12    152.31 o 
   3  12   2       12.99        6.47     13.69 o 
   4  12   2     1195.82     1241.49     62.00 o 
   5  12   2      184.64      162.26     29.27 o 
  -5  13   2       41.09       28.07     40.97 o 
  -4  13   2     1442.40     1339.48     64.82 o 
  -3  13   2      579.52      530.48     31.45 o 
  -2  13   2     3420.29     3154.01     86.80 o 
  -1  13   2       81.45       45.78     10.39 o 
   0  13   2     7302.53     7129.54    187.33 o 
   1  13   2       65.51       40.65      8.32 o 
   2  13   2     2341.79     2419.29     68.98 o 
   3  13   2      963.65      979.68     51.24 o 
   4  13   2        0.55        6.94     19.55 o 
   5  13   2      547.68      619.44     49.46 o 
  -5  14   2     1118.04     1082.25    103.18 o 
  -4  14   2      162.66      111.52     45.14 o 
  -3  14   2     1577.43     1496.30     52.74 o 
  -2  14   2      453.89      423.53     20.71 o 
  -1  14   2     6932.13     6620.86    197.56 o 
   0  14   2     5681.98     5530.23    146.96 o 
   1  14   2     1211.27     1137.76     35.18 o 
   2  14   2     1514.87     1392.40     46.77 o 
   3  14   2      468.05      507.08     45.34 o 
   4  14   2     1508.21     1498.13     72.40 o 
   5  14   2        7.40        8.67     29.42 o 
  -5  15   2        3.04      -31.86     36.42 o 
  -4  15   2     2112.44     2013.01    113.13 o 
  -3  15   2     1118.30     1057.78     41.18 o 
  -2  15   2     5338.49     4745.32    135.08 o 
  -1  15   2     2904.75     2614.52     91.43 o 
   0  15   2      686.01      635.02     25.65 o 
   1  15   2      978.87      910.32     30.39 o 
   2  15   2      953.13      860.93     33.42 o 
   3  15   2     1847.62     1757.46     76.93 o 
   4  15   2      154.34      111.02     25.05 o 
   5  15   2      390.18      490.95     52.41 o 
  -5  16   2      329.74      358.09     66.38 o 
  -4  16   2        1.24        7.41     25.38 o 
  -3  16   2     5128.97     4776.85    139.91 o 
  -2  16   2     1163.04     1146.36     36.71 o 
  -1  16   2     4112.88     3759.34    117.84 o 
   0  16   2     1810.03     1720.86     52.47 o 
   1  16   2      516.90      484.67     21.55 o 
   2  16   2      168.27      218.12     16.91 o 
   3  16   2      813.15      797.14     90.80 o 
   4  16   2      977.67     1068.75     59.87 o 
   5  16   2      210.31      196.59     45.48 o 
  -5  17   2       21.54      -18.59     39.83 o 
  -4  17   2      541.43      517.08     51.64 o 
  -3  17   2      275.59      277.17     25.74 o 
  -2  17   2     1553.71     1392.36     43.09 o 
  -1  17   2     4041.62     3859.86    122.42 o 
   0  17   2     2042.76     1935.69     58.16 o 
   1  17   2      908.41      812.45     30.09 o 
   2  17   2      549.56      573.85     31.87 o 
   3  17   2      504.11      580.65     46.94 o 
   4  17   2       57.36       54.10     23.77 o 
  -5  18   2      223.81      204.84     59.18 o 
  -4  18   2       58.35       29.21     34.52 o 
  -3  18   2     1332.35     1263.45     54.39 o 
  -2  18   2      229.65      226.52     19.38 o 
  -1  18   2     2376.59     2288.92     78.29 o 
   0  18   2     1178.24     1056.13     37.13 o 
   1  18   2      721.03      712.30     28.63 o 
   2  18   2       26.83       54.33     13.82 o 
   3  18   2      820.57      894.10     63.12 o 
   4  18   2      918.09      912.71     67.38 o 
  -4  19   2      456.27      470.12     49.88 o 
  -3  19   2     1572.48     1404.48     64.31 o 
  -2  19   2      344.33      294.93     21.61 o 
  -1  19   2      328.23      287.74     21.41 o 
   0  19   2      835.56      754.17     30.68 o 
   1  19   2     1178.56     1116.96     38.81 o 
   2  19   2        8.97       13.72     12.32 o 
   3  19   2       66.95       67.33     24.10 o 
   4  19   2       64.48       92.00     37.33 o 
  -4  20   2      339.39      240.88     54.25 o 
  -3  20   2      156.03      161.13     23.64 o 
  -2  20   2      117.31      119.60     18.13 o 
  -1  20   2      214.93      177.08     18.22 o 
   0  20   2       62.99       56.72     12.45 o 
   1  20   2      416.28      425.13     22.43 o 
   2  20   2      466.73      506.26     30.78 o 
   3  20   2      178.69      175.92     31.57 o 
   4  20   2      320.67      326.37     53.12 o 
  -4  21   2       46.51      140.35     49.31 o 
  -3  21   2      388.55      417.01     39.98 o 
  -2  21   2      636.68      663.72     41.66 o 
  -1  21   2      616.97      616.88     32.65 o 
   0  21   2      939.11      873.90     34.58 o 
   1  21   2     1645.91     1646.01     57.99 o 
   2  21   2       83.78       88.86     17.46 o 
   3  21   2      256.14      280.84     44.33 o 
   4  21   2       99.68      167.14     46.39 o 
  -4  22   2      128.69      139.22     53.11 o 
  -3  22   2       72.21       85.44     25.26 o 
  -2  22   2       38.33       61.99     20.82 o 
  -1  22   2     1356.72     1298.59     72.27 o 
   0  22   2      323.83      358.09     27.06 o 
   1  22   2      234.20      260.20     23.90 o 
   2  22   2      142.35      127.81     21.63 o 
   3  22   2        2.46       40.97     46.28 o 
   4  22   2       66.27       84.30     44.02 o 
  -4  23   2      199.05      211.29     58.42 o 
  -3  23   2      152.15      175.07     29.96 o 
  -2  23   2      215.29      306.83     31.12 o 
  -1  23   2     1101.12     1122.38     80.23 o 
   0  23   2      156.14      129.39     27.95 o 
   1  23   2      311.79      301.69     31.53 o 
   2  23   2      695.47      800.21     98.25 o 
   3  23   2      903.66     1129.28    117.59 o 
  -3  24   2       44.95       29.88     30.73 o 
  -2  24   2      382.66      365.55     37.25 o 
  -1  24   2       26.47       36.58     23.21 o 
   0  24   2      131.94      187.74     62.97 o 
   1  24   2      128.17      160.40     28.97 o 
   2  24   2        9.42       24.12     22.01 o 
   3  24   2        1.57       -9.10     44.76 o 
  -3  25   2       59.47       71.47     25.85 o 
  -2  25   2     1841.82     1897.49     97.97 o 
  -1  25   2      652.84      758.64     56.10 o 
   0  25   2      508.63      560.35    100.71 o 
   1  25   2      235.67      242.66     32.98 o 
   2  25   2     1247.91     1460.76     79.12 o 
   3  25   2      515.83      475.31     76.63 o 
  -3  26   2        1.57      -14.52     22.73 o 
  -2  26   2      101.29      103.84     27.76 o 
  -1  26   2        0.49      -22.64     22.64 o 
   0  26   2       76.88      123.18     28.83 o 
   1  26   2        2.15      -18.72     18.72 o 
   2  26   2       59.53      135.42     53.87 o 
   3  26   2        5.51      -37.55     37.55 o 
  -3  27   2      146.91      164.14     33.65 o 
  -2  27   2     1689.24     1851.86     99.33 o 
  -1  27   2     1030.96     1171.16     71.61 o 
   0  27   2      877.59      882.08     60.59 o 
   1  27   2      310.48      370.42     40.26 o 
   2  27   2      404.73      439.27     72.07 o 
  -2  28   2      184.70      218.20     35.75 o 
  -1  28   2        3.44      -24.26     24.26 o 
   0  28   2        3.53       -2.45     23.65 o 
   1  28   2        8.72       -3.25     23.47 o 
   2  28   2        4.61       22.38     48.93 o 
  -2  29   2      930.41     1175.37     76.15 o 
  -1  29   2      506.08      564.31     52.70 o 
   0  29   2      414.34      456.22     47.61 o 
   1  29   2      984.26     1150.81     72.37 o 
  -1  30   2        1.08        7.50     26.36 o 
   0  30   2       61.93       41.44     35.28 o 
   1  30   2       44.28       35.25     28.62 o 
  -6   1   3      107.36      101.61     87.44 o 
  -5   1   3     3216.02     3112.33    188.15 o 
  -4   1   3      472.70      592.86     32.37 o 
  -3   1   3    12200.65    10582.71    256.26 o 
  -2   1   3      202.84      232.89     22.22 o 
  -1   1   3     4130.62     6382.30    162.86 o 
   0   1   3      722.05      630.10     23.45 o 
   1   1   3     6797.74     5651.87    304.17 o 
   2   1   3     7552.18     6917.38    220.47 o 
   3   1   3     2816.76     2535.69     65.21 o 
   4   1   3     2172.76     2049.08     63.91 o 
   5   1   3     1185.35     1200.86     66.51 o 
  -6   2   3      483.55      397.76     62.76 o 
  -4   2   3      110.89      153.51     14.70 o 
  -2   2   3      884.56      801.11     39.13 o 
  -1   2   3     2430.92     4283.58    100.21 o 
   0   2   3     1255.77     1148.68     34.99 o 
   1   2   3      335.29      423.40     40.10 o 
   4   2   3      334.58     1823.82    175.88 o 
   5   2   3       14.90       27.29     22.13 o 
  -6   3   3        9.84       25.90     40.10 o 
  -5   3   3     1210.70     1181.20     92.73 o 
  -4   3   3      122.35      132.31     13.94 o 
  -3   3   3     7747.83     6460.14    160.54 o 
  -2   3   3     1351.37     1299.39     62.53 o 
  -1   3   3     2302.20     3772.23     89.23 o 
   0   3   3       12.20        9.21      6.21 o 
   1   3   3     9450.66     7678.34    409.45 o 
   2   3   3     1457.41     1631.00     79.56 o 
   3   3   3     2935.40     2607.84     81.99 o 
   4   3   3     4665.75     4136.46    128.05 o 
   5   3   3      435.35      514.84     45.31 o 
  -6   4   3      347.50      437.75     95.59 o 
  -4   4   3      176.62      219.13     17.79 o 
  -3   4   3      453.09     1736.85    293.04 o 
  -2   4   3     1605.30     1449.03     59.26 o 
  -1   4   3     4968.95     8694.42    207.95 o 
   0   4   3     2348.63     2222.41     62.48 o 
   1   4   3     2710.99     2528.64     77.24 o 
   2   4   3      452.87     1641.85     98.77 o 
   3   4   3      532.07     1692.45    112.86 o 
   4   4   3     1156.64     3010.79    251.50 o 
   5   4   3      327.13      250.34     31.15 o 
  -6   5   3        1.20      -21.24     59.56 o 
  -5   5   3     1160.36     1239.85     95.45 o 
  -4   5   3      189.13     1210.74     98.34 o 
  -3   5   3     5554.33     4849.76    112.61 o 
  -2   5   3      157.83      192.19     14.82 o 
  -1   5   3    10845.06    17642.37    398.40 o 
   0   5   3       11.19       13.58      5.91 o 
   1   5   3     3999.08     3683.22    110.31 o 
   2   5   3     3614.67     3680.04    121.65 o 
   3   5   3     3598.20     3278.86    101.07 o 
   4   5   3     2700.55     2683.45    104.89 o 
   5   5   3      218.98      218.33     29.18 o 
  -6   6   3        3.07      -29.21     59.18 o 
  -4   6   3     1161.74     1076.78     39.89 o 
  -3   6   3     1524.58     1593.61     71.79 o 
  -2   6   3       23.75       43.89      7.58 o 
  -1   6   3     5374.67     8134.17    313.91 o 
   0   6   3        4.26        3.29      5.49 o 
   1   6   3      365.30      427.89     17.47 o 
   2   6   3     1157.27     3087.34    174.40 o 
   3   6   3      361.29      997.65    114.94 o 
   4   6   3      612.88     1213.50    127.46 o 
   5   6   3       32.79       40.62     26.75 o 
  -5   7   3     3792.14     3541.07    209.73 o 
  -4   7   3        1.22       64.39     16.05 o 
  -3   7   3     2606.97     2297.43     57.97 o 
  -2   7   3     1305.10     1354.29     56.73 o 
  -1   7   3     1742.19     1599.65     74.98 o 
   0   7   3       10.45        2.45      6.01 o 
   1   7   3     5084.29     4612.46    114.12 o 
   2   7   3     2216.73     2432.26    109.97 o 
   3   7   3     1698.63     1585.84     65.43 o 
   4   7   3     1751.24     1756.91     97.17 o 
   5   7   3      592.44      679.05     43.08 o 
  -4   8   3      375.75      466.39     23.80 o 
  -3   8   3      161.99      567.11     75.87 o 
  -2   8   3     3305.51     3474.34     99.48 o 
  -1   8   3      157.17      173.03     19.05 o 
   0   8   3     2204.91     1845.26     51.27 o 
   1   8   3      931.11     1052.27     31.53 o 
   2   8   3     1616.16     1483.92     53.89 o 
   4   8   3      386.70      381.71     33.65 o 
   5   8   3      475.22      486.12     39.70 o 
  -5   9   3     1783.95     1532.90    157.80 o 
  -4   9   3      248.68      250.75     24.22 o 
  -3   9   3     2072.10     1848.79     52.98 o 
  -2   9   3      260.68      290.36     17.03 o 
  -1   9   3     6046.31     5473.93    189.26 o 
   0   9   3     1686.56     1543.65     49.97 o 
   1   9   3       30.74       26.41      5.73 o 
   2   9   3      733.47      708.26     28.38 o 
   3   9   3      507.78      542.00     32.17 o 
   4   9   3     2208.75     2182.06     87.99 o 
   5   9   3      320.57      349.21     35.82 o 
  -5  10   3      654.40      534.48     89.90 o 
  -4  10   3      812.77      874.38     38.95 o 
  -3  10   3       40.70       48.88     19.62 o 
  -2  10   3      569.02      639.61     28.44 o 
  -1  10   3      145.38      144.82     10.19 o 
   0  10   3     2049.49     2044.09     73.12 o 
   1  10   3      322.25      342.82     14.72 o 
   2  10   3     3593.35     3259.38    110.08 o 
   3  10   3      240.88      284.08     26.55 o 
   4  10   3      704.54      658.59     45.06 o 
   5  10   3      174.89      187.37     27.86 o 
  -5  11   3     1632.42     1517.63     96.78 o 
  -4  11   3        0.19       26.26     19.92 o 
  -3  11   3     3626.60     3140.87     89.47 o 
  -2  11   3     2469.98     2510.57     75.48 o 
  -1  11   3     3296.86     2906.93     88.57 o 
   0  11   3     3069.92     2830.98     74.57 o 
   1  11   3      380.87      273.53     15.18 o 
   2  11   3     1869.19     1779.53     73.51 o 
   3  11   3      275.96      293.39     22.32 o 
   4  11   3      526.71      586.51     46.92 o 
   5  11   3        3.27       11.71     22.05 o 
  -5  12   3       22.25       66.12     32.18 o 
  -4  12   3      489.25      515.08     52.67 o 
  -3  12   3      182.50      200.12     19.05 o 
  -2  12   3      380.49      383.49     22.38 o 
  -1  12   3      435.08      462.26     30.87 o 
   0  12   3     3992.01     3826.01     97.89 o 
   1  12   3      147.72      167.59     11.19 o 
   2  12   3     2772.64     2652.84    103.00 o 
   3  12   3      481.19      511.99     36.75 o 
   4  12   3      587.47      635.70     46.10 o 
   5  12   3      353.45      388.43     39.20 o 
  -5  13   3     1860.50     1680.69    103.24 o 
  -4  13   3        1.14       40.29     24.77 o 
  -3  13   3     3895.52     3626.81    102.69 o 
  -2  13   3      333.40      294.27     20.03 o 
  -1  13   3     3577.00     3204.16     85.63 o 
   0  13   3     2393.43     2190.54     63.02 o 
   1  13   3     1685.16     1479.31     40.85 o 
   2  13   3      619.85      615.68     27.56 o 
   3  13   3      227.80      325.36     32.36 o 
   4  13   3      224.39      255.30     30.23 o 
   5  13   3      534.04      633.73     50.07 o 
  -5  14   3       96.66      108.40     34.26 o 
  -4  14   3      490.22      473.96     61.64 o 
  -3  14   3     1048.92      981.75     38.48 o 
  -2  14   3     2563.89     2218.02     70.36 o 
  -1  14   3     1673.37     1603.03     55.82 o 
   0  14   3     2813.71     2483.46     70.85 o 
   1  14   3       33.51       27.92      8.87 o 
   2  14   3     3466.63     3366.96    106.70 o 
   3  14   3      327.02      303.17     34.66 o 
   4  14   3       10.16       34.42     20.93 o 
   5  14   3        4.79       49.53     27.49 o 
  -5  15   3     1181.76     1089.83    105.83 o 
  -4  15   3       59.45       65.07     30.15 o 
  -3  15   3     1574.55     1469.39     53.72 o 
  -2  15   3      271.98      271.25     20.47 o 
  -1  15   3     2865.45     2610.73     79.30 o 
   0  15   3      560.48      549.31     24.16 o 
   1  15   3     1669.78     1515.37     44.45 o 
   2  15   3      907.37      861.53     36.09 o 
   3  15   3      365.13      401.83     34.99 o 
   4  15   3       32.82       55.67     22.40 o 
  -5  16   3        1.63        6.83     40.97 o 
  -4  16   3      672.53      679.25     60.04 o 
  -3  16   3       30.63       47.17     16.22 o 
  -2  16   3     4296.34     3869.20    114.33 o 
  -1  16   3     1459.51     1299.57     46.07 o 
   0  16   3     2661.63     2503.56     72.21 o 
   1  16   3     1561.08     1468.76     49.78 o 
   2  16   3      593.11      655.03     38.06 o 
   3  16   3      347.09      446.26     37.02 o 
   4  16   3       93.58      155.31     28.10 o 
  -5  17   3      153.03      192.32     58.80 o 
  -4  17   3       10.37       23.66     27.69 o 
  -3  17   3      868.84      782.77     59.97 o 
  -2  17   3       60.90       67.37     14.96 o 
  -1  17   3     4936.67     4452.88    130.31 o 
   0  17   3     1066.10     1130.14     38.85 o 
   1  17   3     1067.08     1043.75     39.67 o 
   2  17   3      752.36      745.26     34.30 o 
   3  17   3      511.93      482.40     38.92 o 
   4  17   3      314.17      393.26     38.94 o 
  -4  18   3      778.25      775.49     64.02 o 
  -3  18   3      108.83      139.15     32.64 o 
  -2  18   3      302.34      290.23     20.89 o 
  -1  18   3      651.44      639.45     31.50 o 
   0  18   3     1514.73     1448.43     47.08 o 
   1  18   3     1430.90     1325.46     47.69 o 
   2  18   3      569.35      618.91     32.04 o 
   3  18   3      297.02      291.15     33.38 o 
   4  18   3      349.13      435.44     41.08 o 
  -4  19   3        3.76      -16.31     39.45 o 
  -3  19   3       68.24       70.88     29.20 o 
  -2  19   3        9.41        1.50     11.89 o 
  -1  19   3      587.10      549.28     30.28 o 
   0  19   3      129.00      140.82     14.86 o 
   1  19   3     2632.54     2633.37     82.76 o 
   2  19   3       40.69       50.98     15.25 o 
   3  19   3     1055.05     1040.76     58.56 o 
   4  19   3       19.88        8.01     28.69 o 
  -4  20   3      461.35      508.69     76.63 o 
  -3  20   3       90.54       98.42     23.20 o 
  -2  20   3     2271.15     2129.54     90.19 o 
  -1  20   3       19.08       29.46     13.20 o 
   0  20   3     2882.75     2642.69     78.24 o 
   1  20   3      437.73      430.83     27.10 o 
   2  20   3      773.26      791.68     41.22 o 
   3  20   3      476.08      468.55     40.76 o 
   4  20   3      177.31      236.93     59.18 o 
  -4  21   3      126.75       76.31     27.67 o 
  -3  21   3      145.20      186.47     25.67 o 
  -2  21   3        1.44        2.95     18.50 o 
  -1  21   3     1456.17     1388.73     55.89 o 
   0  21   3       18.15       21.48     12.50 o 
   1  21   3      646.86      647.81     33.25 o 
   2  21   3       79.92       88.67     18.92 o 
   3  21   3      120.84      160.45     35.43 o 
   4  21   3       31.63       23.36     40.05 o 
  -4  22   3      456.17      499.13     45.98 o 
  -3  22   3       82.59       74.23     22.80 o 
  -2  22   3     1249.93     1237.84     63.41 o 
  -1  22   3      396.84      408.05     39.39 o 
   0  22   3     2019.72     1963.79     71.72 o 
   1  22   3       89.65       68.26     18.62 o 
   2  22   3     1745.40     1854.87     74.39 o 
   3  22   3      113.64      223.81     48.27 o 
  -4  23   3       26.23       43.24     48.18 o 
  -3  23   3        8.02       44.90     28.64 o 
  -2  23   3       40.79       35.64     21.06 o 
  -1  23   3      259.51      253.27     45.52 o 
   0  23   3      886.25     1113.54     65.55 o 
   1  23   3        4.34      -16.53     16.53 o 
   2  23   3        0.90        9.10     33.76 o 
   3  23   3        2.04       20.15     37.61 o 
  -3  24   3       14.80       31.75     25.81 o 
  -2  24   3      962.41      978.34     56.46 o 
  -1  24   3       15.80       16.51     22.65 o 
   0  24   3     1391.51     1523.58     82.05 o 
   1  24   3      312.31      309.08     35.57 o 
   2  24   3     1032.52     1015.10    106.59 o 
   3  24   3      582.75      685.37     82.13 o 
  -3  25   3       73.11       28.15     25.22 o 
  -2  25   3       24.95       39.71     22.68 o 
  -1  25   3       42.86       64.47     24.67 o 
   0  25   3      110.94      125.53     28.49 o 
   1  25   3        7.14       -0.25     22.33 o 
   2  25   3       24.13       77.76     39.83 o 
   3  25   3      112.85       86.07     43.06 o 
  -3  26   3       11.09       14.64     26.80 o 
  -2  26   3      781.76      831.04     61.27 o 
  -1  26   3       49.42       72.08     27.15 o 
   0  26   3     1812.12     2024.42    114.75 o 
   1  26   3      856.23      921.98     62.69 o 
   2  26   3      336.68      350.13     68.28 o 
  -2  27   3      196.28      241.82     38.12 o 
  -1  27   3       86.15      150.38     50.73 o 
   0  27   3        0.63       48.01     27.53 o 
   1  27   3      182.01      239.33     36.00 o 
   2  27   3       10.27       15.17     42.11 o 
  -2  28   3     1141.28     1196.23     75.10 o 
  -1  28   3       28.28       44.37     30.22 o 
   0  28   3     1906.68     2156.34    109.93 o 
   1  28   3      450.48      580.47     56.14 o 
   2  28   3      594.58      655.49     90.66 o 
  -1  29   3       50.79       41.43     28.72 o 
   0  29   3       76.84       87.68     61.83 o 
   1  29   3      421.03      475.53     48.86 o 
  -1  30   3      185.06      224.87     39.82 o 
   0  30   3      571.28      671.94     58.06 o 
  -6   0   4      914.50      941.13    130.11 o 
  -5   0   4     1486.30     1383.48    107.42 o 
  -4   0   4     1619.99     1304.90     62.27 o 
  -3   0   4     6469.11     6670.31    415.52 o 
  -2   0   4      608.79      873.23     43.78 o 
  -1   0   4     7920.15    12357.51    418.39 o 
   0   0   4     2516.74     2149.10    120.83 o 
   1   0   4     1756.91     1340.19    121.77 o 
   2   0   4      650.67      634.96     49.31 o 
   3   0   4      990.53     1012.90     58.44 o 
   4   0   4      704.83      535.74     34.46 o 
   5   0   4      591.74      623.43     71.06 o 
  -6   1   4       22.72       50.52     41.57 o 
  -4   1   4       30.13       99.47     19.99 o 
  -3   1   4       69.83      123.12     20.47 o 
  -2   1   4       20.11       23.53     10.42 o 
  -1   1   4      512.03      876.75     26.70 o 
   0   1   4       42.32       55.04      9.00 o 
   1   1   4        2.29       12.52     27.31 o 
   2   1   4      129.99      107.50     12.28 o 
   3   1   4       13.54      891.82    111.15 o 
   4   1   4       23.36      218.44    105.08 o 
   5   1   4       29.49       36.02     29.17 o 
  -6   2   4      604.35      694.94    114.18 o 
  -5   2   4     1777.73     1635.65    126.06 o 
  -4   2   4     1262.61     1035.55     38.70 o 
  -3   2   4     8148.48     7459.04    230.04 o 
  -2   2   4     2683.08     3522.45    144.59 o 
  -1   2   4     7157.10    11754.93    314.69 o 
   0   2   4       41.84       38.10      7.86 o 
   1   2   4     4972.99     3897.37    217.00 o 
   2   2   4      149.70      178.56     13.80 o 
   3   2   4     2515.72     2307.99     73.28 o 
   4   2   4     1307.14     1291.73     48.79 o 
   5   2   4      707.92      850.62     52.73 o 
  -6   3   4       34.35       17.07     64.11 o 
  -4   3   4        1.09       71.90     20.81 o 
  -3   3   4      428.55      506.02     39.67 o 
  -2   3   4     1974.32     2760.86    124.66 o 
  -1   3   4     4116.19     7494.83    202.02 o 
   0   3   4       62.51       39.67      7.62 o 
   2   3   4       44.55       43.14     49.88 o 
   3   3   4      304.31      302.24     62.21 o 
   4   3   4      201.24     1245.02    102.92 o 
   5   3   4       64.90       66.09     24.72 o 
  -5   4   4      926.45     1055.96     88.61 o 
  -4   4   4      544.97      645.11     65.59 o 
  -3   4   4     6131.67     5744.12    171.80 o 
  -2   4   4     1280.69     1832.37     99.67 o 
  -1   4   4    18830.00    32241.02    801.63 o 
   0   4   4      274.14      257.26     13.34 o 
   1   4   4      623.72      478.40     27.26 o 
   2   4   4      608.36      517.26     24.68 o 
   3   4   4     4807.08     4306.81    144.43 o 
   4   4   4     2371.89     2219.04     75.27 o 
   5   4   4      997.11     1007.90     58.76 o 
  -4   5   4      870.70      805.66     48.55 o 
  -3   5   4       53.93      107.34     23.87 o 
  -2   5   4     1268.67     1553.62     68.84 o 
  -1   5   4     3438.76     5598.94    195.83 o 
   0   5   4       15.90       20.90      7.36 o 
   1   5   4     1973.09     1894.70     63.95 o 
   2   5   4     1046.98      968.72    101.06 o 
   4   5   4      509.55      569.90     57.69 o 
   5   5   4       62.47       68.67     28.05 o 
  -5   6   4      978.93     1046.73     86.09 o 
  -4   6   4     1404.08     1286.22     43.60 o 
  -3   6   4     7306.27     6811.42    187.03 o 
  -2   6   4       30.29       17.98     10.92 o 
  -1   6   4     7029.33    10283.77    389.92 o 
   0   6   4      296.33      308.62     17.67 o 
   1   6   4     3943.47     3379.62    103.21 o 
   2   6   4     3026.46     2969.37    141.45 o 
   3   6   4     3636.92     3284.90    111.83 o 
   4   6   4     1924.71     1890.64     87.48 o 
   5   6   4      267.49      342.52     45.12 o 
  -5   7   4       93.72      111.15     54.62 o 
  -4   7   4       55.60       54.21     15.15 o 
  -3   7   4      208.91      222.71     20.00 o 
  -2   7   4       29.70       24.06     10.15 o 
  -1   7   4      521.75      765.70     54.07 o 
   0   7   4      320.11      345.33     17.92 o 
   2   7   4      634.46     2099.07    289.24 o 
   4   7   4      646.35      692.51     43.85 o 
   5   7   4      320.59      298.35     38.25 o 
  -5   8   4      742.40      664.22    105.08 o 
  -4   8   4       40.50       21.29     17.75 o 
  -3   8   4     5618.45     5002.24    127.96 o 
  -2   8   4      318.49      401.14     20.53 o 
  -1   8   4     3986.14     3749.20    130.29 o 
   0   8   4      401.66      472.02     19.49 o 
   1   8   4     8947.19     8179.14    209.16 o 
   2   8   4        3.18       15.62     13.71 o 
   3   8   4     1595.25     1401.51     50.81 o 
   4   8   4      894.38      799.84     48.31 o 
   5   8   4      777.29      961.01     64.58 o 
  -5   9   4      274.27      191.56     65.25 o 
  -4   9   4        3.69       12.23     25.37 o 
  -3   9   4       13.02       23.24     10.25 o 
  -2   9   4      256.81      244.45     17.78 o 
  -1   9   4       42.08       70.40     11.47 o 
   0   9   4     2188.02     1954.71     56.94 o 
   1   9   4      187.13      504.14     59.94 o 
   2   9   4     1525.52     1487.21     55.22 o 
   3   9   4      158.50      157.63     19.48 o 
   4   9   4      255.85      281.14     30.81 o 
   5   9   4       18.37       19.73     27.22 o 
  -5  10   4     1957.17     1761.26    177.53 o 
  -4  10   4       30.03       52.20     48.18 o 
  -3  10   4     3075.01     2826.93     82.58 o 
  -2  10   4       89.34      103.31     13.77 o 
  -1  10   4     8910.21     7930.67    271.76 o 
   0  10   4       16.23       39.92      7.90 o 
   1  10   4     5643.89     5108.07    127.43 o 
   2  10   4      974.45     1014.28     69.05 o 
   3  10   4     1327.00     1324.34     60.19 o 
   4  10   4       51.84      105.74     24.95 o 
   5  10   4     1039.90     1105.97     70.75 o 
  -5  11   4      186.30      175.63     62.97 o 
  -4  11   4      102.00      106.38     30.27 o 
  -3  11   4      575.40      509.13     34.28 o 
  -2  11   4      450.92      384.64     21.66 o 
  -1  11   4        2.15        7.41      8.30 o 
   0  11   4      795.68      757.67     26.16 o 
   1  11   4      627.74      689.61     24.48 o 
   2  11   4     3943.52     3920.20    145.40 o 
   3  11   4        4.57       53.37     30.52 o 
   4  11   4      496.65      606.86     50.61 o 
   5  11   4       22.55       30.22     31.93 o 
  -5  12   4     1963.77     1742.67    174.87 o 
  -4  12   4        4.62       -4.45     24.69 o 
  -3  12   4     1247.22     1171.77     45.47 o 
  -2  12   4      453.12      445.91     23.78 o 
  -1  12   4     1731.23     1628.36     62.16 o 
   0  12   4       19.83       19.70      8.46 o 
   1  12   4     2309.83     2065.43     50.58 o 
   2  12   4      699.66      701.41     48.84 o 
   3  12   4      547.46      590.24     39.23 o 
   4  12   4        3.73       59.92     20.96 o 
  -5  13   4      249.37      172.22     66.76 o 
  -4  13   4        5.50      -16.38     26.88 o 
  -3  13   4     1812.84     1601.60     56.87 o 
  -2  13   4     1598.51     1458.76     50.64 o 
  -1  13   4      165.21      147.81     12.30 o 
   0  13   4      144.13      155.70     11.56 o 
   1  13   4      294.08      353.49     16.64 o 
   2  13   4     2884.66     2926.09    112.96 o 
   3  13   4        2.94       23.29     17.70 o 
   4  13   4     1237.06     1228.11     62.20 o 
  -5  14   4     1016.07      924.42     75.67 o 
  -4  14   4       20.17       51.97     34.52 o 
  -3  14   4      549.01      556.45     39.16 o 
  -2  14   4       65.64       61.13     13.22 o 
  -1  14   4      500.16      515.79     24.43 o 
   0  14   4        0.97        8.79      8.36 o 
   1  14   4     1995.86     1749.55     49.75 o 
   2  14   4      191.44      173.43     23.19 o 
   3  14   4      401.95      506.13     38.10 o 
   4  14   4        6.82       30.71     24.47 o 
  -5  15   4      384.82      335.85     47.93 o 
  -4  15   4       27.49       28.03     30.16 o 
  -3  15   4      488.05      441.94     48.35 o 
  -2  15   4     2190.49     1924.26     68.21 o 
  -1  15   4      519.00      484.55     23.97 o 
   0  15   4      887.92      767.83     27.28 o 
   1  15   4        2.74        4.29      8.81 o 
   2  15   4      905.82      869.58     47.73 o 
   3  15   4       27.78       38.22     20.17 o 
   4  15   4      656.78      671.98     48.57 o 
  -5  16   4      428.40      424.86     70.56 o 
  -4  16   4       46.56       38.26     31.17 o 
  -3  16   4      553.62      506.45     51.56 o 
  -2  16   4        0.33        2.44      8.74 o 
  -1  16   4     2266.65     2065.54     65.29 o 
   0  16   4      386.35      410.23     20.25 o 
   1  16   4     1285.65     1145.51     41.77 o 
   2  16   4       43.22       70.64     21.38 o 
   3  16   4      516.29      509.87     39.31 o 
   4  16   4       20.69       52.49     22.97 o 
  -5  17   4      404.94      351.27     70.18 o 
  -4  17   4     1346.83     1094.19     78.85 o 
  -3  17   4       80.47       48.84     28.84 o 
  -2  17   4     1417.70     1265.19     51.90 o 
  -1  17   4      295.83      311.50     24.95 o 
   0  17   4     2560.37     2459.87     67.70 o 
   1  17   4     1155.27     1155.36     42.57 o 
   2  17   4     1474.68     1361.48     52.09 o 
   3  17   4       32.71       17.38     19.75 o 
   4  17   4      503.24      512.65     43.65 o 
  -4  18   4      239.89      148.85     35.09 o 
  -3  18   4      215.97      180.79     36.99 o 
  -2  18   4      900.28      798.58     41.35 o 
  -1  18   4      952.96      883.79     32.51 o 
   0  18   4      288.26      301.53     18.79 o 
   1  18   4      623.60      638.42     33.04 o 
   2  18   4       10.53       23.30     12.31 o 
   3  18   4      987.27     1047.64     58.20 o 
   4  18   4       66.64       91.10     27.59 o 
  -4  19   4     2263.75     1950.45    115.70 o 
  -3  19   4      771.06      732.62     63.54 o 
  -2  19   4      745.99      697.39     64.11 o 
  -1  19   4       25.66       17.92     10.50 o 
   0  19   4     4406.24     4303.53    111.97 o 
   1  19   4      266.93      319.77     24.54 o 
   2  19   4     1632.92     1584.01     59.64 o 
   3  19   4      344.57      319.80     34.96 o 
   4  19   4      237.24      275.66     43.22 o 
  -4  20   4       27.24        2.28     42.86 o 
  -3  20   4        8.93       13.38     25.85 o 
  -2  20   4        2.23       17.60     20.11 o 
  -1  20   4        8.76        0.28     10.70 o 
   0  20   4      328.48      355.85     22.95 o 
   1  20   4     1010.13     1031.81     44.86 o 
   2  20   4       81.64       91.36     24.11 o 
   3  20   4      597.03      665.79     49.27 o 
  -4  21   4      778.34      836.82     98.63 o 
  -3  21   4       14.43       -7.74     18.77 o 
  -2  21   4     1442.70     1425.32     90.61 o 
  -1  21   4        4.32        9.79     13.81 o 
   0  21   4     4677.26     4236.53    117.51 o 
   1  21   4     1818.27     2019.32     73.34 o 
   2  21   4      741.77      789.80     51.94 o 
   3  21   4      288.08      345.67     44.20 o 
  -4  22   4       36.30       61.50     27.44 o 
  -3  22   4      172.46      154.63     27.48 o 
  -2  22   4       20.43       23.03     21.81 o 
  -1  22   4      753.88      789.10     50.15 o 
   0  22   4        5.49      -10.79     14.37 o 
   1  22   4     1597.65     1688.34     64.36 o 
   2  22   4      237.05      263.32     33.15 o 
   3  22   4       47.83       65.34     46.65 o 
  -3  23   4      127.45      146.82     27.07 o 
  -2  23   4      669.57      611.49     45.43 o 
  -1  23   4       55.33       64.51     22.37 o 
   0  23   4     2075.70     2095.91     88.72 o 
   1  23   4      327.03      348.00     29.89 o 
   2  23   4     2022.16     1906.08    107.22 o 
   3  23   4      336.56      359.81     63.35 o 
  -3  24   4      260.11      220.97     46.09 o 
  -2  24   4       21.43       24.05     23.19 o 
  -1  24   4       97.27      137.15     35.19 o 
   0  24   4        1.29        0.17     17.90 o 
   1  24   4     1198.19     1348.63     76.73 o 
   2  24   4       64.64       98.80     35.84 o 
   3  24   4       88.39       40.92     41.92 o 
  -3  25   4      193.76      236.92     37.46 o 
  -2  25   4     1771.68     1737.95     83.13 o 
  -1  25   4       11.11       54.51     22.01 o 
   0  25   4     1967.34     1870.78     83.46 o 
   1  25   4       10.63        6.91     20.86 o 
   2  25   4     1650.73     1775.79    114.18 o 
  -3  26   4       40.32       40.66     27.68 o 
  -2  26   4       85.61      114.68     27.50 o 
  -1  26   4      221.60      222.94     31.70 o 
   0  26   4      271.54      284.52     38.52 o 
   1  26   4        4.28      -15.12     23.44 o 
   2  26   4       35.40       79.32     39.65 o 
  -2  27   4     1160.92     1237.18     78.29 o 
  -1  27   4       16.53       14.03     22.49 o 
   0  27   4     1053.51     1114.80    120.82 o 
   1  27   4       11.50        1.43     26.04 o 
   2  27   4     1057.96     1145.03     93.18 o 
  -2  28   4       31.93       23.00     27.71 o 
  -1  28   4      109.67      165.19     30.29 o 
   0  28   4      258.40      274.22     39.71 o 
   1  28   4       12.03       27.37     34.02 o 
  -1  29   4        8.59       27.92     23.96 o 
   0  29   4      423.95      403.45     46.00 o 
  -5   1   5      995.81     1058.44     77.81 o 
  -4   1   5     2380.52     2217.96     73.02 o 
  -3   1   5     7257.56     7334.70    235.98 o 
  -2   1   5     1489.34     2228.10     64.08 o 
  -1   1   5    11510.83    17936.79    511.34 o 
   0   1   5       73.37       54.67     11.85 o 
   1   1   5     1886.20     1399.67     99.77 o 
   2   1   5      324.35      288.20     18.72 o 
   3   1   5     1298.66     1266.25     49.35 o 
   4   1   5       40.11       22.17     37.73 o 
   5   1   5     1105.13     1451.91     94.01 o 
  -4   2   5        0.71        7.59     19.18 o 
  -3   2   5       13.00       26.51     11.27 o 
  -2   2   5      539.74      745.40     32.71 o 
  -1   2   5     1248.68     1914.64     61.73 o 
   0   2   5       29.00        8.63      8.86 o 
   1   2   5      526.36     1543.34    101.35 o 
   2   2   5      459.25      380.78     32.26 o 
   3   2   5       15.47       -0.80     10.41 o 
   4   2   5      174.67      231.65     37.92 o 
   5   2   5       52.08       89.30     25.36 o 
  -5   3   5      718.68      695.52     62.00 o 
  -4   3   5       43.11       63.59     28.79 o 
  -3   3   5     2621.43     2601.87    137.06 o 
  -2   3   5     2470.54     3396.36    121.12 o 
  -1   3   5     8283.00    13289.93    379.88 o 
   0   3   5     1902.54     1593.05     75.92 o 
   1   3   5     2725.25     2049.74    122.67 o 
   2   3   5     1154.32     1304.51     49.26 o 
   3   3   5      693.29      730.19     32.34 o 
   4   3   5       13.19       11.14     44.94 o 
   5   3   5      919.69     1046.06     71.40 o 
  -5   4   5       25.09      764.36     94.45 o 
  -4   4   5        0.46       63.68     37.65 o 
  -3   4   5      570.95      671.39     36.50 o 
  -2   4   5     1029.17     1473.49     83.47 o 
  -1   4   5     2509.74     4104.29    114.81 o 
   0   4   5      195.33      148.93     12.19 o 
   1   4   5     1286.11     1057.59     99.77 o 
   3   4   5      868.35      729.58     55.95 o 
   4   4   5       81.11       95.87     20.71 o 
   5   4   5        5.31       17.76     27.30 o 
  -5   5   5      888.00      754.88    122.15 o 
  -4   5   5      748.54      674.55     55.35 o 
  -3   5   5     1154.86     1062.87     66.16 o 
  -2   5   5     2814.40     4116.30    206.84 o 
  -1   5   5    13665.62    21568.53    613.12 o 
   0   5   5      731.61      643.33     33.28 o 
   1   5   5     4230.72     3789.60    122.88 o 
   2   5   5      169.11      173.74     25.30 o 
   3   5   5     1808.66     1684.82     70.41 o 
   4   5   5      168.23      196.55     22.67 o 
   5   5   5      873.37      954.21     62.76 o 
  -5   6   5       33.20      -41.35     55.38 o 
  -4   6   5       38.48      125.08     68.66 o 
  -3   6   5       56.76       30.30     13.01 o 
  -2   6   5       77.75       65.15     11.35 o 
  -1   6   5       83.39      129.27     13.17 o 
   0   6   5        9.54        3.54      8.10 o 
   2   6   5     1136.00     1134.52     42.71 o 
   4   6   5      180.35      271.34     35.80 o 
   5   6   5       48.02       53.20     29.33 o 
  -5   7   5      583.29      644.49    107.35 o 
  -4   7   5      743.73      724.24     54.06 o 
  -3   7   5     2684.08     2447.53     94.71 o 
  -2   7   5     2404.14     3142.50    297.85 o 
  -1   7   5     3092.74     3597.66    297.59 o 
   0   7   5      806.91      718.40     27.54 o 
   1   7   5     6370.22     5890.38    187.35 o 
   2   7   5        4.66        5.50     15.58 o 
   3   7   5     5306.96     4592.57    153.63 o 
   4   7   5      652.85      666.72     39.95 o 
   5   7   5      905.13     1096.98    108.50 o 
  -5   8   5       58.14       65.63     62.21 o 
  -4   8   5      211.39      214.82     67.90 o 
  -3   8   5      890.14      927.83     67.15 o 
  -2   8   5      231.77      290.52     22.24 o 
  -1   8   5      359.31      492.77     23.47 o 
   0   8   5     2856.38     2623.02     85.96 o 
   2   8   5      471.69      571.85     30.02 o 
   4   8   5     2193.10     2042.39    104.52 o 
   5   8   5      198.67      241.90     37.89 o 
  -5   9   5      198.24      250.74     78.90 o 
  -4   9   5      481.23      472.67     67.46 o 
  -3   9   5     1150.12     1182.95     89.77 o 
  -2   9   5      551.12      754.77     40.92 o 
  -1   9   5     5384.53     5252.92    185.45 o 
   0   9   5       23.50       16.34      9.70 o 
   1   9   5     3281.56     3121.31     90.41 o 
   2   9   5       98.89      122.56     19.00 o 
   3   9   5     2484.27     2319.53    103.80 o 
   4   9   5      355.22      386.24     34.87 o 
  -5  10   5      354.29      269.71     79.66 o 
  -4  10   5        5.65       31.86     56.14 o 
  -3  10   5     2323.18     2334.25    107.44 o 
  -2  10   5        3.49        5.58     10.77 o 
  -1  10   5     1525.67     1423.11     61.04 o 
   0  10   5      713.42      716.04     32.58 o 
   2  10   5     1014.96     1097.04     45.15 o 
   4  10   5     2407.19     2321.63    120.81 o 
  -5  11   5      591.19      554.59    102.80 o 
  -4  11   5      732.73      830.37    121.39 o 
  -3  11   5     1992.26     1940.23     62.32 o 
  -2  11   5      221.70      235.14     18.86 o 
  -1  11   5     2933.33     2869.90    174.26 o 
   0  11   5      861.91      802.02     31.78 o 
   1  11   5     3653.00     3382.58     97.56 o 
   2  11   5      467.01      504.97     29.12 o 
   3  11   5      568.54      725.08     44.05 o 
   4  11   5       59.38       41.24     23.43 o 
  -5  12   5      319.34      330.78     84.21 o 
  -4  12   5        4.58       -9.86     51.59 o 
  -3  12   5      967.58      974.70     42.61 o 
  -2  12   5      109.16      111.26     15.47 o 
  -1  12   5      709.51      641.67     31.42 o 
   0  12   5      621.29      574.13     26.44 o 
   1  12   5       11.25       19.52     12.69 o 
   2  12   5     1252.46     1361.84     53.20 o 
   3  12   5      466.07      438.03     44.48 o 
   4  12   5      982.22      966.03     54.55 o 
  -5  13   5      256.47      278.43     78.14 o 
  -4  13   5      820.99      923.20     89.14 o 
  -3  13   5     3203.55     2929.70    154.13 o 
  -2  13   5      207.58      238.50     19.34 o 
  -1  13   5     1323.88     1203.55     41.74 o 
   0  13   5      541.95      522.40     22.94 o 
   1  13   5     2889.87     2878.96     85.70 o 
   2  13   5       27.73       24.94     16.75 o 
   3  13   5      997.59     1022.90     53.50 o 
   4  13   5       11.91       20.37     21.07 o 
  -5  14   5      368.17      404.37     88.01 o 
  -4  14   5      630.97      590.26     60.61 o 
  -3  14   5      130.51      113.20     33.62 o 
  -2  14   5      398.33      410.95     24.41 o 
  -1  14   5      599.39      526.79     24.13 o 
   0  14   5     2859.69     2588.95     66.27 o 
   1  14   5      141.02      156.77     14.39 o 
   2  14   5     1053.65      954.85     50.03 o 
   3  14   5        5.97       20.36     18.72 o 
   4  14   5      481.19      621.51     64.82 o 
  -5  15   5      201.16      159.32     68.28 o 
  -4  15   5      771.13      716.16     66.61 o 
  -3  15   5      717.41      620.43     70.18 o 
  -2  15   5      188.23      190.84     20.37 o 
  -1  15   5      118.32      125.66     13.48 o 
   0  15   5     2076.53     1924.23     52.31 o 
   1  15   5     1361.67     1369.68     61.62 o 
   2  15   5      384.89      372.58     32.29 o 
   3  15   5     1332.41     1317.91     64.63 o 
   4  15   5        0.08       -3.19     20.03 o 
  -4  16   5      629.38      582.60     61.52 o 
  -3  16   5      731.51      534.37     54.52 o 
  -2  16   5     1673.38     1506.87     54.99 o 
  -1  16   5        3.54        5.84     10.70 o 
   0  16   5     2350.97     2123.63     60.04 o 
   1  16   5      437.18      439.06     26.67 o 
   2  16   5      963.22      921.14     55.19 o 
   3  16   5        1.25       12.91     19.49 o 
   4  16   5      492.27      588.07     46.59 o 
  -4  17   5      570.19      497.08     57.84 o 
  -3  17   5       19.21       11.46     26.55 o 
  -2  17   5      886.53      828.35     42.33 o 
  -1  17   5      631.79      651.50     33.51 o 
   0  17   5      416.07      405.73     22.58 o 
   1  17   5     1171.04     1199.43     47.68 o 
   2  17   5      207.75      210.30     27.75 o 
   3  17   5      693.94      719.45     48.94 o 
   4  17   5       20.47        9.92     22.49 o 
  -4  18   5      706.93      679.99    106.02 o 
  -3  18   5      429.74      419.02     51.47 o 
  -2  18   5      499.90      430.73     50.81 o 
  -1  18   5       10.87        9.87     11.08 o 
   0  18   5       57.36       37.68     12.32 o 
   1  18   5       21.42       43.28     14.48 o 
   2  18   5     1903.57     1876.81     84.32 o 
   3  18   5      200.74      145.59     27.31 o 
  -4  19   5       71.93       50.12     33.98 o 
  -3  19   5       96.51       75.30     30.79 o 
  -2  19   5      755.71      703.99     63.19 o 
  -1  19   5        4.46       -5.88     12.50 o 
   0  19   5     1525.37     1361.54     49.66 o 
   1  19   5     1659.59     1635.13     61.46 o 
   2  19   5       24.32       35.41     21.49 o 
   3  19   5     1044.57     1049.94     60.51 o 
  -4  20   5      400.51      478.70     57.17 o 
  -3  20   5      203.03      216.11     42.99 o 
  -2  20   5     1356.69     1248.94     85.51 o 
  -1  20   5       84.12       70.10     20.08 o 
   0  20   5     2080.14     1955.30     65.91 o 
   1  20   5        3.15       11.08     14.48 o 
   2  20   5     1423.01     1367.28     68.53 o 
   3  20   5      156.76      110.35     26.71 o 
  -4  21   5      383.64      445.34     73.97 o 
  -3  21   5      196.45      156.79     39.20 o 
  -2  21   5       16.75      -19.71     20.68 o 
  -1  21   5      491.70      546.77     42.72 o 
   0  21   5      284.46      257.93     23.46 o 
   1  21   5     1452.45     1475.23     58.73 o 
   2  21   5        0.49       14.88     21.24 o 
   3  21   5      346.05      338.09     42.75 o 
  -3  22   5      346.43      328.17     49.49 o 
  -2  22   5      949.12      866.88     54.77 o 
  -1  22   5      385.37      418.19     50.75 o 
   0  22   5     1404.40     1367.56     60.15 o 
   1  22   5       18.21       16.41     16.33 o 
   2  22   5     1693.73     1753.14     93.72 o 
   3  22   5       38.94      108.33     33.54 o 
  -3  23   5      142.08      136.14     36.56 o 
  -2  23   5       84.22       72.64     25.03 o 
  -1  23   5      101.71      108.49     26.27 o 
   0  23   5      226.22      184.68     26.12 o 
   1  23   5      127.70      158.77     24.59 o 
   2  23   5      125.07      139.06     39.51 o 
  -3  24   5      310.77      320.02     57.73 o 
  -2  24   5      494.40      423.68     55.62 o 
  -1  24   5       74.03       58.06     24.66 o 
   0  24   5      905.11      952.61     62.00 o 
   1  24   5       31.61       22.34     20.69 o 
   2  24   5     1207.57     1382.37     97.31 o 
  -3  25   5       45.67       50.51     30.06 o 
  -2  25   5       13.46       26.73     24.78 o 
  -1  25   5       96.40      118.51     28.04 o 
   0  25   5      425.81      433.57     43.51 o 
   1  25   5       23.19       13.84     21.26 o 
   2  25   5       71.21      125.66     41.35 o 
  -2  26   5      622.62      600.51     56.23 o 
  -1  26   5      136.52      182.06     31.42 o 
   0  26   5      661.97      646.76     54.32 o 
   1  26   5       51.94       97.52     38.99 o 
  -2  27   5        3.74       -1.00     24.91 o 
  -1  27   5       84.45      108.57     28.59 o 
   0  27   5       50.99       24.87     25.68 o 
   1  27   5        4.18      -17.95     32.54 o 
  -1  28   5      275.45      300.04     44.62 o 
   0  28   5     1222.63     1355.95    129.92 o 
  -5   0   6      191.33      257.19     89.14 o 
  -4   0   6      570.20      477.20    101.28 o 
  -3   0   6      210.59      255.15     28.06 o 
  -2   0   6     1094.94     1655.52     76.91 o 
  -1   0   6      919.44     1201.69     64.77 o 
   0   0   6     2266.68     2228.89    192.12 o 
   1   0   6     2051.53     1883.78    172.60 o 
   2   0   6      909.40      843.64     61.07 o 
   3   0   6       52.79       81.05     30.35 o 
   4   0   6      754.30      742.36    121.01 o 
  -5   1   6        7.95       22.41     44.20 o 
  -4   1   6       60.79       35.25     41.97 o 
  -3   1   6      311.20      358.51     22.90 o 
  -2   1   6       14.61       17.68     11.63 o 
  -1   1   6      755.76     1029.19     39.72 o 
   0   1   6        0.06       13.59     12.67 o 
   2   1   6      732.51      587.97     33.36 o 
   3   1   6      218.72      222.84     30.50 o 
   4   1   6       15.60       -2.56     40.33 o 
  -5   2   6      275.51      225.45     42.19 o 
  -4   2   6       63.04       76.55     47.19 o 
  -3   2   6     1161.54     1365.97     57.07 o 
  -2   2   6      395.67      550.30     26.86 o 
  -1   2   6     1535.45     2185.20     85.94 o 
   0   2   6     3856.50     3362.73    119.96 o 
   1   2   6     2266.53     1852.03    116.54 o 
   2   2   6      799.65      966.26     79.39 o 
   3   2   6      445.04      431.71     25.09 o 
   4   2   6      866.72      889.79     94.14 o 
  -5   3   6       46.49       88.81     48.03 o 
  -4   3   6       15.77       52.80     40.14 o 
  -3   3   6      425.04      465.72     26.53 o 
  -2   3   6        0.86      -11.17     11.17 o 
  -1   3   6      642.79      839.67     48.78 o 
   0   3   6     1620.19     1542.13     56.07 o 
   1   3   6      665.78      891.60     88.57 o 
   2   3   6      724.04      604.20    110.77 o 
   3   3   6      719.32      679.09     45.75 o 
   4   3   6      193.08      228.95     97.30 o 
  -5   4   6      131.15      283.96     58.29 o 
  -4   4   6      894.06      821.27     87.98 o 
  -3   4   6      109.11      139.88     17.34 o 
  -2   4   6     2686.78     3836.08    183.72 o 
  -1   4   6     5601.72     8745.43    273.95 o 
   0   4   6     1156.36     1089.94     74.78 o 
   1   4   6     5292.54     4371.18    171.00 o 
   2   4   6     1829.01     1639.73     78.21 o 
   3   4   6     2894.88     2534.27    113.17 o 
   4   4   6      380.31      389.12     67.03 o 
  -5   5   6      506.59      458.35     93.51 o 
  -4   5   6      824.78      784.97     86.37 o 
  -3   5   6     1042.04      971.69     55.16 o 
  -2   5   6      646.81     1027.04     75.69 o 
  -1   5   6      278.04      329.38     19.94 o 
   0   5   6      581.75      594.64     27.69 o 
   1   5   6      279.79      540.61     54.06 o 
   3   5   6       60.16      138.45     43.27 o 
   4   5   6      355.84      346.27     66.70 o 
  -5   6   6      148.82      294.36    135.23 o 
  -4   6   6     2354.59     2186.64    264.97 o 
  -3   6   6     1203.06     1125.39     52.68 o 
  -2   6   6     6902.44    11420.07    436.50 o 
  -1   6   6     6849.46     8896.21    452.25 o 
   0   6   6     2021.24     1758.80     62.68 o 
   1   6   6     2814.46     2484.25     84.87 o 
   2   6   6      504.77      486.05     26.36 o 
   3   6   6     1530.05     1470.86     75.93 o 
   4   6   6       18.72       51.50     45.69 o 
  -5   7   6      804.61      812.55     95.15 o 
  -4   7   6       12.00       85.64     51.40 o 
  -3   7   6      402.42      495.04     30.40 o 
  -2   7   6        7.07       22.17     10.43 o 
  -1   7   6     1462.90     1488.31     76.07 o 
   0   7   6     1128.90     1140.62     61.52 o 
   2   7   6     1643.59     1636.02     69.35 o 
   3   7   6       23.07       39.28     39.45 o 
   4   7   6      376.20      351.65     38.49 o 
  -5   8   6       30.08      -20.10     51.97 o 
  -4   8   6     1388.39     1223.11    102.33 o 
  -3   8   6      705.56      922.24     53.28 o 
  -2   8   6     4691.15     7680.04    266.07 o 
  -1   8   6     4094.68     4183.62    198.78 o 
   0   8   6     3859.98     3896.61    167.02 o 
   1   8   6     3751.92     3519.30    116.43 o 
   2   8   6     1385.30     2087.95    103.81 o 
   3   8   6     2166.71     1869.09     88.98 o 
   4   8   6       37.44       30.67     28.93 o 
  -5   9   6      586.46      477.20    105.46 o 
  -4   9   6      224.56      221.66     58.04 o 
  -3   9   6      707.30      874.86     64.40 o 
  -2   9   6       21.18       20.26     13.44 o 
  -1   9   6     2587.87     2496.31     90.29 o 
   0   9   6     3030.10     2874.86    162.40 o 
   2   9   6      320.97      318.55     36.82 o 
   4   9   6       76.37      136.24     24.77 o 
  -5  10   6      226.00      232.91     77.38 o 
  -4  10   6     1918.90     1679.45    126.33 o 
  -3  10   6     1664.13     1875.53    165.70 o 
  -2  10   6      997.61      827.54     52.27 o 
  -1  10   6     2460.92     2166.89     86.64 o 
   0  10   6     3000.68     2938.32    127.74 o 
   1  10   6     3944.90     3628.18    106.02 o 
   2  10   6      498.63      518.33     31.09 o 
   3  10   6      661.72      682.83     42.16 o 
   4  10   6       42.92       41.34     21.03 o 
  -5  11   6      215.52      201.43     81.56 o 
  -4  11   6        5.42      101.11     45.42 o 
  -3  11   6     1248.75     1246.17    104.24 o 
  -2  11   6       34.87       16.16     13.80 o 
  -1  11   6     1734.24     1580.12     68.05 o 
   0  11   6      700.29      688.54     40.64 o 
   2  11   6     1997.14     1824.92     68.67 o 
   3  11   6       57.70       45.36     20.91 o 
   4  11   6      681.88      703.20     79.83 o 
  -5  12   6        0.87      -37.55     57.28 o 
  -4  12   6     2467.37     2326.47    230.26 o 
  -3  12   6     1017.18     1069.31     95.00 o 
  -2  12   6      467.37      542.36     41.38 o 
  -1  12   6      167.94      146.45     17.68 o 
   0  12   6     1344.24     1276.46     72.76 o 
   1  12   6     1917.01     1830.35     61.97 o 
   2  12   6      172.05      211.71     33.29 o 
   3  12   6     1358.50     1230.59     59.82 o 
   4  12   6       38.84       82.62     28.67 o 
  -5  13   6       77.94       99.77     69.04 o 
  -4  13   6       32.56       66.76     56.90 o 
  -3  13   6     1135.71     1091.88     94.72 o 
  -2  13   6      206.59      219.52     23.16 o 
  -1  13   6       46.90       56.19     15.13 o 
   0  13   6        6.27        8.86     13.89 o 
   1  13   6      159.34      214.22     25.04 o 
   2  13   6      681.73      715.34     44.86 o 
   3  13   6      128.16      153.71     24.55 o 
   4  13   6     1001.56      966.10     56.59 o 
  -4  14   6      813.92      863.37    131.63 o 
  -3  14   6      612.22      576.75     77.01 o 
  -2  14   6      335.05      356.68     23.69 o 
  -1  14   6      336.02      342.29     27.07 o 
   0  14   6      398.66      403.61     34.60 o 
   1  14   6      108.54      168.88     19.28 o 
   2  14   6      692.68      650.71     43.00 o 
   3  14   6      827.35      863.96     49.95 o 
   4  14   6        6.93       14.08     22.18 o 
  -4  15   6        1.41      -39.45     55.00 o 
  -3  15   6     1023.11      905.77     80.04 o 
  -2  15   6       10.52       29.44     14.79 o 
  -1  15   6      131.67      133.31     16.86 o 
   0  15   6      453.34      429.04     34.10 o 
   1  15   6        2.61        2.28     13.87 o 
   2  15   6      225.01      312.29     31.24 o 
   3  15   6      144.08      180.49     26.51 o 
   4  15   6      483.00      555.57     45.48 o 
  -4  16   6      489.93      496.17     99.01 o 
  -3  16   6       49.03       77.28     33.19 o 
  -2  16   6      702.53      651.51     38.25 o 
  -1  16   6     1622.51     1529.16     49.67 o 
   0  16   6      177.90      180.01     20.35 o 
   1  16   6     1162.80     1157.07     58.37 o 
   2  16   6      382.91      394.01     35.06 o 
   3  16   6      664.48      647.69     45.95 o 
  -4  17   6      685.00      433.19    118.35 o 
  -3  17   6      526.36      442.76     53.91 o 
  -2  17   6      528.91      483.29     51.35 o 
  -1  17   6      898.44      755.84     38.56 o 
   0  17   6      208.79      162.48     19.62 o 
   1  17   6       14.15        3.62     18.73 o 
   2  17   6      148.70      194.29     27.90 o 
   3  17   6      160.52      144.55     26.87 o 
  -4  18   6      606.64      565.01     62.93 o 
  -3  18   6      114.92       85.62     33.03 o 
  -2  18   6     1438.77     1371.74    118.16 o 
  -1  18   6      721.78      734.14     50.56 o 
   0  18   6       20.34       18.66     14.25 o 
   1  18   6      166.90      218.71     27.97 o 
   2  18   6       51.06       44.56     22.36 o 
   3  18   6     1276.89     1186.58     81.26 o 
  -4  19   6     1101.52      949.38     82.18 o 
  -3  19   6      437.91      439.04     54.38 o 
  -2  19   6      257.90      222.83     42.56 o 
  -1  19   6      631.19      574.15     36.25 o 
   0  19   6      863.01      734.27     37.48 o 
   1  19   6      788.57      807.61     50.63 o 
   2  19   6     1469.71     1484.18     77.42 o 
   3  19   6        1.25       16.23     23.17 o 
  -4  20   6     1034.30      891.68     80.61 o 
  -3  20   6       14.49       19.37     29.41 o 
  -2  20   6      223.24      176.41     39.63 o 
  -1  20   6       19.08       17.51     21.58 o 
   0  20   6      436.63      436.70     29.77 o 
   1  20   6      431.70      436.56     38.44 o 
   2  20   6      142.36      134.19     27.43 o 
   3  20   6     1031.22     1064.54     63.71 o 
  -3  21   6     1171.44     1151.94     84.84 o 
  -2  21   6      543.55      610.35     82.51 o 
  -1  21   6      602.10      648.36     48.65 o 
   0  21   6      640.92      642.36     40.04 o 
   1  21   6      278.99      285.50     32.57 o 
   2  21   6     1151.37     1198.96     66.70 o 
  -3  22   6      134.35      141.62     40.89 o 
  -2  22   6      142.42      147.30     28.67 o 
  -1  22   6       87.79      140.54     26.87 o 
   0  22   6      167.98      198.78     35.66 o 
   1  22   6      302.11      293.46     37.18 o 
   2  22   6       21.49       34.09     29.03 o 
  -3  23   6      787.32      626.95    140.35 o 
  -2  23   6      154.54      136.84     28.80 o 
  -1  23   6     1131.01     1123.49     64.13 o 
   0  23   6      278.42      300.89     39.48 o 
   1  23   6      437.59      494.40     56.06 o 
   2  23   6     1298.46     1349.60    152.87 o 
  -2  24   6      148.67      152.92     31.88 o 
  -1  24   6        2.10        7.25     22.22 o 
   0  24   6      372.06      369.25     43.45 o 
   1  24   6      204.97      210.58     39.72 o 
   2  24   6       26.01       25.12     34.50 o 
  -2  25   6      546.01      585.49     49.66 o 
  -1  25   6      213.77      167.64     32.04 o 
   0  25   6      326.81      343.88     42.45 o 
   1  25   6      622.77      688.55     68.01 o 
  -2  26   6       63.16       44.09     27.66 o 
  -1  26   6       12.08       -6.36     23.26 o 
   0  26   6        7.55       -2.32     26.05 o 
   1  26   6       65.26      101.28     44.00 o 
  -1  27   6      182.44      165.49     33.20 o 
   0  27   6      187.74      236.72     38.06 o 
  -5   1   7      172.33      195.27     62.68 o 
  -4   1   7     1989.28     1721.93    137.20 o 
  -3   1   7       24.20       37.36     14.94 o 
  -2   1   7     1146.26     1816.93     57.05 o 
  -1   1   7       61.88       81.59     15.05 o 
   0   1   7     2475.15     2190.60     97.37 o 
   1   1   7     1889.42     1560.76    106.71 o 
   2   1   7     1331.08     1239.50     99.01 o 
   3   1   7      640.86      652.94     44.88 o 
   4   1   7      756.97      799.40    122.90 o 
  -5   2   7      359.31      404.62     75.21 o 
  -4   2   7      278.33      321.52     65.68 o 
  -3   2   7      242.45      301.67     23.76 o 
  -2   2   7      104.88      127.17     16.75 o 
  -1   2   7        6.11        3.12     12.66 o 
   0   2   7      257.73      754.25     58.60 o 
   1   2   7      316.50     1207.43    109.25 o 
   2   2   7     1221.62     1827.90    128.97 o 
   3   2   7        0.16      -10.16     18.86 o 
   4   2   7       28.66      115.95     53.96 o 
  -5   3   7       43.05       50.23     62.97 o 
  -4   3   7      730.60      804.08     94.27 o 
  -3   3   7       87.77      115.00     17.44 o 
  -2   3   7     1393.21     1956.32     91.56 o 
  -1   3   7      140.07      196.92     17.67 o 
   0   3   7     7112.83     6128.34    213.13 o 
   1   3   7     1235.99     1185.27     50.28 o 
   2   3   7     1992.37     2172.52    260.41 o 
   3   3   7      252.25      346.49     35.23 o 
   4   3   7     1031.52      972.58    102.87 o 
  -5   4   7      137.53      121.89     56.96 o 
  -4   4   7      532.55      569.16     77.92 o 
  -3   4   7     1059.44     1275.64     65.05 o 
  -2   4   7      463.59      629.21     64.68 o 
  -1   4   7      149.24      150.34     16.20 o 
   0   4   7      139.22      220.48     46.13 o 
   1   4   7      128.03     1371.70     93.04 o 
   3   4   7       10.63        5.20     20.61 o 
   4   4   7       28.76        3.30     69.99 o 
  -5   5   7        2.81       44.14     53.36 o 
  -4   5   7     1323.77     1376.90    121.92 o 
  -3   5   7        1.75       13.81     14.39 o 
  -2   5   7     4328.20     4807.49    393.53 o 
  -1   5   7      953.09     1168.86     81.65 o 
   0   5   7     3223.02     2879.08    102.10 o 
   1   5   7     2240.86     2091.33     90.36 o 
   2   5   7     2138.83     1879.10     87.17 o 
   3   5   7      804.83      790.38     59.32 o 
   4   5   7      305.52      349.46     69.74 o 
  -5   6   7      238.41      178.23     61.83 o 
  -4   6   7      147.72      131.47     53.90 o 
  -3   6   7      308.13      340.33     29.31 o 
  -2   6   7      340.07      473.61     59.02 o 
  -1   6   7     1231.06     1201.16     92.35 o 
   0   6   7       12.31       44.83     27.89 o 
   1   6   7      406.01      836.06     95.97 o 
   3   6   7        5.41        8.59     23.12 o 
   4   6   7       30.70      -11.89     45.19 o 
  -5   7   7       55.27       60.09     62.40 o 
  -4   7   7     1642.68     1578.76    128.24 o 
  -3   7   7      160.50      194.80     25.62 o 
  -2   7   7     2193.40     2047.86     96.72 o 
  -1   7   7     1374.78     1304.64     60.18 o 
   0   7   7     4892.20     4195.27    151.11 o 
   1   7   7     3366.18     3015.56    124.20 o 
   2   7   7     1893.05     1568.11     76.98 o 
   3   7   7     3030.53     2560.49    115.90 o 
   4   7   7      277.04      272.36     92.18 o 
  -5   8   7      376.81      416.59     77.77 o 
  -4   8   7      193.65      149.85     54.85 o 
  -3   8   7      284.94      321.56     40.59 o 
  -2   8   7        3.91       20.52     14.44 o 
  -1   8   7      414.40      464.02     29.20 o 
   2   8   7      293.05     1259.68    177.34 o 
   3   8   7        9.04       56.04     26.75 o 
   4   8   7       50.02      -18.21     55.76 o 
  -5   9   7       74.50      139.09    161.41 o 
  -4   9   7     2001.26     1879.39    142.82 o 
  -3   9   7      132.35      155.36     48.86 o 
  -2   9   7     1710.25     1465.25     76.17 o 
  -1   9   7      926.54      885.86     48.85 o 
   0   9   7     2567.04     2201.32     98.67 o 
   1   9   7     2409.47     2213.48     95.96 o 
   2   9   7     2309.45     2053.50     76.42 o 
   3   9   7     1587.13     1336.69     85.85 o 
   4   9   7      899.45      823.16    130.49 o 
  -5  10   7      842.56      641.84    124.42 o 
  -4  10   7      156.74       89.93     52.11 o 
  -3  10   7      534.95      640.56     76.44 o 
  -2  10   7      179.81      213.52     22.18 o 
  -1  10   7     1370.79     1334.65     62.20 o 
   2  10   7      375.02     1388.11    105.46 o 
   3  10   7      236.13      154.13     28.09 o 
   4  10   7        2.17      -15.13     41.05 o 
  -5  11   7       38.64       -2.28     69.04 o 
  -4  11   7     1763.28     1700.27    133.71 o 
  -3  11   7      282.18      212.76     52.44 o 
  -2  11   7     2556.00     2235.00    104.34 o 
  -1  11   7     1172.13     1017.55     60.01 o 
   0  11   7     1998.29     1774.43     80.60 o 
   1  11   7     1725.00     1639.50     64.97 o 
   2  11   7      685.73      792.49     40.51 o 
   3  11   7      123.56      204.04     26.29 o 
   4  11   7      330.20      392.25     57.40 o 
  -4  12   7        4.48       10.58     45.52 o 
  -3  12   7      873.54     1059.41     95.86 o 
  -2  12   7       47.08       58.45     16.81 o 
  -1  12   7     1438.89     1211.83     67.55 o 
   0  12   7      107.50      136.19     23.27 o 
   1  12   7       20.76       55.82     38.69 o 
   2  12   7       10.61       25.29     17.75 o 
   3  12   7       76.62      107.52     23.74 o 
  -4  13   7     1159.09     1158.76    114.85 o 
  -3  13   7      180.19      168.96     97.87 o 
  -2  13   7     1645.55     1591.47     73.52 o 
  -1  13   7      874.05      843.42     48.64 o 
   0  13   7       89.29       80.22     20.85 o 
   1  13   7       36.19       12.87     15.81 o 
   2  13   7      545.56      584.47     45.88 o 
   3  13   7      674.29      667.51     45.50 o 
  -4  14   7      229.39      122.15     77.76 o 
  -3  14   7      483.98      559.49     73.88 o 
  -2  14   7       15.01       20.78     19.80 o 
  -1  14   7     1600.42     1418.75     65.55 o 
   0  14   7      324.42      315.21     30.73 o 
   1  14   7      426.19      455.00     31.31 o 
   2  14   7       37.39       73.72     21.21 o 
   3  14   7       52.80       73.93     22.66 o 
  -4  15   7      620.39      605.42    116.46 o 
  -3  15   7        0.12        8.27     39.81 o 
  -2  15   7      372.51      424.84     72.64 o 
  -1  15   7       57.34       85.27     21.49 o 
   0  15   7      144.69      135.35     23.44 o 
   1  15   7       24.80        9.36     15.45 o 
   2  15   7      826.02      907.42     52.58 o 
   3  15   7      176.53      208.64     29.23 o 
  -4  16   7      232.82      182.08     82.70 o 
  -3  16   7     1085.62     1028.42     96.08 o 
  -2  16   7       72.23       75.25     60.31 o 
  -1  16   7     1074.07      991.87     54.03 o 
   0  16   7       39.23       25.37     16.30 o 
   1  16   7      199.12      159.20     26.01 o 
   2  16   7      340.45      327.28     33.29 o 
   3  16   7       41.80       44.01     23.44 o 
  -4  17   7      725.12      589.11    116.08 o 
  -3  17   7       22.10       18.21     64.49 o 
  -2  17   7      779.40      673.71     78.67 o 
  -1  17   7        1.34       13.02     19.20 o 
   0  17   7       19.66       25.65     16.75 o 
   1  17   7       12.74       18.51     20.76 o 
   2  17   7       80.11      132.00     26.14 o 
   3  17   7       34.03       43.47     22.72 o 
  -4  18   7        0.07       -9.10     66.76 o 
  -3  18   7     1190.87     1111.45    147.18 o 
  -2  18   7      141.16      169.56     79.66 o 
  -1  18   7      854.35      800.40     91.20 o 
   0  18   7       29.31       40.20     17.16 o 
   1  18   7     1879.10     1845.82     93.85 o 
   2  18   7      686.16      774.62     51.91 o 
   3  18   7      179.03      174.77     29.57 o 
  -3  19   7        0.92        1.52     62.97 o 
  -2  19   7     1004.82     1015.10    144.91 o 
  -1  19   7       77.82       66.38     63.73 o 
   0  19   7      589.68      609.85     43.18 o 
   1  19   7       20.17       10.92     20.82 o 
   2  19   7      146.03      168.05     28.94 o 
  -3  20   7     2259.14     1587.90    173.36 o 
  -2  20   7      356.32      346.54     50.83 o 
  -1  20   7      508.00      516.85     59.33 o 
   0  20   7      185.15      150.70     36.33 o 
   1  20   7      958.97      964.23     56.58 o 
   2  20   7      466.56      503.33     43.99 o 
  -3  21   7       23.84       51.87     69.80 o 
  -2  21   7      739.05      691.36     93.51 o 
  -1  21   7       77.42       90.48     25.10 o 
   0  21   7       99.20       81.94     42.11 o 
   1  21   7       94.28      126.64     32.62 o 
   2  21   7      262.73      294.61     36.89 o 
  -3  22   7     1268.94     1100.45     88.13 o 
  -2  22   7      395.20      392.58     53.53 o 
  -1  22   7     2190.98     1980.69     93.08 o 
   0  22   7      658.50      663.84     83.07 o 
   1  22   7      790.58      883.30     65.36 o 
   2  22   7      440.19      562.20     54.65 o 
  -2  23   7      437.42      441.50     44.08 o 
  -1  23   7       84.85      100.45     27.59 o 
   0  23   7      557.46      543.21     73.59 o 
   1  23   7      232.79      226.84    111.15 o 
  -2  24   7        0.77       -7.61     25.31 o 
  -1  24   7     1112.07     1057.49     84.52 o 
   0  24   7       81.27      137.32     45.90 o 
   1  24   7      639.18      682.05     88.39 o 
  -1  25   7       59.38       65.96     34.41 o 
   0  25   7      136.11      109.07     30.57 o 
  -5   0   8      656.75      700.25    136.94 o 
  -4   0   8     3097.68     3000.55    288.30 o 
  -3   0   8      236.28      238.91     45.41 o 
  -2   0   8     3090.68     4390.64    221.52 o 
  -1   0   8       35.55       27.26     24.46 o 
   0   0   8     1349.80     1169.64     69.36 o 
   1   0   8       16.38       12.90     41.73 o 
   2   0   8     2110.37     1989.24    201.43 o 
   3   0   8      308.33      330.40     95.59 o 
   4   0   8      163.73      167.29     85.35 o 
  -5   1   8       89.70      117.78     80.80 o 
  -4   1   8        3.83       49.31     55.71 o 
  -3   1   8      322.34      396.78     47.68 o 
  -2   1   8      126.94      183.03     24.81 o 
  -1   1   8        0.07      -14.66     15.51 o 
   1   1   8      116.50      111.60     26.58 o 
   2   1   8      285.00     1137.63    142.63 o 
   3   1   8       75.35       79.77     51.09 o 
   4   1   8        5.33       12.73     75.68 o 
  -5   2   8      402.63      394.60     84.04 o 
  -4   2   8     2119.51     2121.48    162.21 o 
  -3   2   8        2.42      -38.18     43.09 o 
  -2   2   8       64.07       58.02     21.12 o 
  -1   2   8       99.48      120.62     20.55 o 
   0   2   8     3660.15     3098.96    105.28 o 
   1   2   8      587.99      598.83     55.48 o 
   2   2   8     2579.91     2122.55     98.04 o 
   3   2   8      453.96      394.46     70.48 o 
   4   2   8      834.76      842.30    100.71 o 
  -5   3   8       18.21        6.42     55.68 o 
  -4   3   8       43.18       79.10     62.50 o 
  -3   3   8       83.74       79.46     51.03 o 
  -2   3   8       83.90      139.17     24.93 o 
  -1   3   8      309.32      367.74     29.63 o 
   0   3   8        5.02     1243.46    126.70 o 
   1   3   8      303.89      229.80     47.05 o 
   2   3   8      625.76      553.16    134.29 o 
   3   3   8      110.77      175.63     57.01 o 
   4   3   8       67.43        8.69     66.57 o 
  -5   4   8      638.89      614.25     92.77 o 
  -4   4   8     2021.71     1917.66    169.94 o 
  -3   4   8      352.77      545.04    185.31 o 
  -2   4   8     1988.99     2432.28    177.38 o 
  -1   4   8        1.01       29.04     18.11 o 
   0   4   8     3409.70     2933.83    101.01 o 
   1   4   8     2182.83     1986.37     66.82 o 
   2   4   8     1634.78     1542.74     91.56 o 
   3   4   8      952.79      743.59    117.97 o 
  -5   5   8      144.47      185.12     62.77 o 
  -4   5   8       88.78       45.03     48.95 o 
  -3   5   8       13.51      -26.10     43.32 o 
  -2   5   8       41.92       64.32     18.50 o 
  -1   5   8       87.77      102.09     20.38 o 
   0   5   8        1.25      149.54     44.76 o 
   3   5   8       69.42       85.31     28.08 o 
  -5   6   8      729.27      693.01    221.72 o 
  -4   6   8     1413.26     1534.10    132.66 o 
  -3   6   8     1091.77     1021.55    151.36 o 
  -2   6   8     5799.65     5594.22    269.32 o 
  -1   6   8       98.78       99.74     21.00 o 
   0   6   8     3203.22     2659.59     93.01 o 
   1   6   8      656.70      873.61     90.43 o 
   2   6   8     2472.82     2200.91    133.94 o 
   3   6   8      503.25      459.73     76.06 o 
  -4   7   8        0.66       36.37     51.57 o 
  -3   7   8      230.79      344.60    100.90 o 
  -2   7   8        0.01       18.28     17.04 o 
  -1   7   8      217.82      275.44     33.96 o 
   0   7   8      352.21      451.63     40.39 o 
   1   7   8     1426.67     1530.43    114.12 o 
   2   7   8      211.48      271.89    105.27 o 
   3   7   8       33.35       55.37     27.74 o 
  -4   8   8     1571.61     1491.17    184.74 o 
  -3   8   8     1201.62     1020.03    151.73 o 
  -2   8   8     4557.05     4122.10    174.83 o 
  -1   8   8       79.84       98.24     21.18 o 
   0   8   8     2282.93     2002.21     83.54 o 
   1   8   8        3.58     1184.41     87.70 o 
   2   8   8     2094.14     1994.45     83.71 o 
   3   8   8      884.91      842.56    113.04 o 
  -4   9   8       11.36      -26.00     44.50 o 
  -3   9   8     1046.63     1456.22    364.92 o 
  -2   9   8      111.87      169.09     22.93 o 
  -1   9   8      421.65      443.58     33.30 o 
   0   9   8      558.68      609.52     67.05 o 
   1   9   8     2448.84     2022.76     90.99 o 
   3   9   8        2.13       26.58     70.56 o 
  -4  10   8      932.30      931.21    105.27 o 
  -3  10   8       54.84       27.76     43.26 o 
  -2  10   8      523.26      691.16     85.01 o 
  -1  10   8       69.86       69.47     20.02 o 
   0  10   8     1188.06     1035.21     53.18 o 
   1  10   8      445.27     2033.42    173.74 o 
   2  10   8     1395.74     1413.17     65.77 o 
   3  10   8      246.57      231.37     40.26 o 
  -4  11   8        9.43      -45.11     45.11 o 
  -3  11   8     1476.52     1266.60    159.32 o 
  -2  11   8      328.17      388.71     39.65 o 
  -1  11   8      886.14      834.17     58.30 o 
   0  11   8      203.72      270.50     33.00 o 
   1  11   8      904.73      938.68     46.88 o 
   3  11   8       38.07       11.15     22.48 o 
  -4  12   8     1137.10     1175.91    114.04 o 
  -3  12   8        3.83       25.13     41.98 o 
  -2  12   8      450.98      616.75     41.99 o 
  -1  12   8      109.14       85.00     23.20 o 
   0  12   8     1081.94     1009.43     48.30 o 
   1  12   8       20.41       75.71     39.16 o 
   2  12   8      370.21      481.09     38.87 o 
   3  12   8       45.52       41.80     22.65 o 
  -4  13   8       12.61        6.40     64.87 o 
  -3  13   8      158.63      162.70     54.32 o 
  -2  13   8       15.93        4.58     31.36 o 
  -1  13   8      391.84      426.49     37.13 o 
   0  13   8        0.18        8.60     19.90 o 
   1  13   8      688.50      728.16     42.31 o 
   2  13   8        1.23        4.86     19.08 o 
   3  13   8      468.16      477.41     39.89 o 
  -4  14   8      162.04      187.36     63.28 o 
  -3  14   8       56.87       65.31     46.57 o 
  -2  14   8      531.65      480.45     69.29 o 
  -1  14   8        0.26       15.60     18.74 o 
   0  14   8      414.48      420.74     35.20 o 
   1  14   8      419.89      376.13     34.39 o 
   2  14   8     1263.18     1305.35     65.87 o 
   3  14   8       11.97       11.46     20.57 o 
  -4  15   8       43.58       -2.72     47.09 o 
  -3  15   8      665.59      572.79    105.83 o 
  -2  15   8       10.10       -9.50     41.65 o 
  -1  15   8     1272.45     1173.53     60.96 o 
   0  15   8       57.60       61.75     21.22 o 
   1  15   8      284.03      414.36     37.21 o 
   2  15   8        1.15       20.83     21.05 o 
   3  15   8      182.35      222.70     31.24 o 
  -3  16   8       25.44       42.64     47.48 o 
  -2  16   8     1542.63     1389.32    114.26 o 
  -1  16   8       64.07       52.98     21.78 o 
   0  16   8      313.38      308.45     31.71 o 
   1  16   8       25.46       28.81     21.70 o 
   2  16   8      240.76      309.06     34.22 o 
  -3  17   8      860.70      846.90    121.39 o 
  -2  17   8       34.52       48.55     46.51 o 
  -1  17   8     1444.82     1235.66     82.94 o 
   0  17   8        4.12       -2.19     16.64 o 
   1  17   8      682.81      745.22     50.77 o 
   2  17   8       90.12       51.07     24.05 o 
  -3  18   8      100.15       20.48     62.21 o 
  -2  18   8      972.07     1032.73    100.19 o 
  -1  18   8       90.36       68.87     41.05 o 
   0  18   8      762.02      842.64     56.83 o 
   1  18   8        3.77       -4.47     21.55 o 
   2  18   8      142.95      160.55     29.91 o 
  -3  19   8     1297.73     1277.22    166.91 o 
  -2  19   8        6.30        9.10     62.59 o 
  -1  19   8     1531.72     1423.01    114.14 o 
   0  19   8        7.84        3.74     23.59 o 
   1  19   8      946.89      985.79     61.30 o 
   2  19   8      177.70      262.86     56.86 o 
  -3  20   8       61.25      104.32     79.66 o 
  -2  20   8      663.48      655.11    130.49 o 
  -1  20   8       43.95       30.73     66.76 o 
   0  20   8      574.56      580.76     63.88 o 
   1  20   8       17.02       15.99     24.02 o 
  -2  21   8       51.75       66.76     68.28 o 
  -1  21   8     1851.64     1712.17    109.61 o 
   0  21   8      130.94      107.88     66.19 o 
   1  21   8     1159.76     1110.51     71.67 o 
  -2  22   8      352.11      342.16    105.83 o 
  -1  22   8       14.90       41.79     38.55 o 
   0  22   8      153.74      166.66     45.70 o 
   1  22   8        2.05      -41.35     41.35 o 
  -1  23   8     2066.01     1918.46    148.32 o 
   0  23   8       48.09       34.30     38.73 o 
  -4   1   9      557.07      603.22     96.85 o 
  -3   1   9      671.11      669.81     91.47 o 
  -2   1   9     1368.14     1823.32     90.44 o 
  -1   1   9        2.36        9.61     18.27 o 
   0   1   9      342.57      344.20     28.39 o 
   1   1   9        1.27        6.25     20.05 o 
   2   1   9     1314.47     1152.66    111.71 o 
   3   1   9      202.92      111.15     71.32 o 
  -4   2   9        2.33       23.23     53.08 o 
  -3   2   9       54.17       31.45     51.45 o 
  -2   2   9      198.52      226.61     28.51 o 
  -1   2   9       32.55       32.91     19.50 o 
   0   2   9      189.22      217.08     42.97 o 
   1   2   9      737.52      648.07     35.32 o 
   2   2   9        0.55       43.19    124.80 o 
   3   2   9      312.85      321.56     63.25 o 
  -4   3   9     2171.09     2328.31    175.69 o 
  -3   3   9      735.03      915.05    107.35 o 
  -2   3   9      812.75     1107.86     96.50 o 
  -1   3   9      305.57      337.83     31.02 o 
   0   3   9      957.71      938.14     46.26 o 
   1   3   9      139.94      579.75     56.30 o 
   2   3   9     2372.70     1895.42     92.80 o 
   3   3   9      253.11      286.89     79.47 o 
  -4   4   9      121.01       90.57     58.18 o 
  -3   4   9      478.80      682.95    185.31 o 
  -2   4   9        5.60        8.13     19.14 o 
  -1   4   9      547.97      637.67     43.60 o 
   0   4   9     1050.96     1151.59     89.35 o 
   1   4   9      671.04      683.01     37.24 o 
   3   4   9      468.84      420.68     99.77 o 
  -4   5   9     1767.62     1777.95    151.26 o 
  -3   5   9      391.73      782.95    133.91 o 
  -2   5   9     2843.55     2633.07    141.66 o 
  -1   5   9      303.50      338.64     30.10 o 
   0   5   9     1100.54     1267.70     87.84 o 
   1   5   9      103.37      733.77    107.63 o 
   2   5   9     1180.07     1166.65    129.78 o 
   3   5   9      175.70      136.18     85.35 o 
  -4   6   9      190.81      135.34     65.53 o 
  -3   6   9      792.09      718.84    142.63 o 
  -2   6   9       27.17       59.61     21.96 o 
  -1   6   9      198.38      222.81     26.89 o 
   0   6   9      959.93     1174.64     94.52 o 
   1   6   9     1249.42     1137.29     49.74 o 
   2   6   9      274.96      321.05    172.22 o 
   3   6   9      183.41      325.85     95.97 o 
  -4   7   9     1326.10     1554.85    143.12 o 
  -3   7   9     1152.31     1039.38    158.94 o 
  -2   7   9     1641.99     1463.55     95.00 o 
  -1   7   9      451.14      472.38     35.92 o 
   0   7   9     2201.01     2057.82     91.06 o 
   2   7   9      930.46      869.05     57.57 o 
   3   7   9       10.38       92.56     71.32 o 
  -4   8   9      256.32      298.01     71.21 o 
  -3   8   9      246.36      346.08    179.43 o 
  -2   8   9       41.65       34.46     21.27 o 
  -1   8   9       80.32      109.96     23.86 o 
   1   8   9      626.06      727.15     42.13 o 
   2   8   9        7.05      158.01    189.67 o 
   3   8   9      137.23       90.66     74.35 o 
  -4   9   9     1005.52     1181.38    217.74 o 
  -3   9   9     1122.80     1014.72    158.18 o 
  -2   9   9     1302.43     1144.53     86.33 o 
  -1   9   9      916.30      912.04     51.29 o 
   0   9   9     2844.85     2386.04     88.75 o 
   1   9   9       66.54      158.42    125.77 o 
   2   9   9     2107.58     1877.58     94.40 o 
   3   9   9        9.62      -13.49     33.19 o 
  -4  10   9       89.68       67.15     57.60 o 
  -3  10   9      178.96      228.79     64.00 o 
  -2  10   9        1.37      -12.90     27.47 o 
  -1  10   9      796.73      901.03     55.45 o 
   1  10   9      270.55      354.47     33.19 o 
  -4  11   9      831.58      823.74    120.44 o 
  -3  11   9      587.01      453.69    111.52 o 
  -2  11   9     1644.92     1422.95    133.91 o 
  -1  11   9     1074.79      976.78     52.46 o 
   0  11   9     2200.34     1907.46     82.82 o 
   1  11   9       57.67      106.96     27.77 o 
   2  11   9     1065.81     1066.55     58.10 o 
  -4  12   9       31.82       58.39     56.85 o 
  -3  12   9      223.80      245.66     60.00 o 
  -2  12   9        4.21       14.60     45.21 o 
  -1  12   9      913.17      977.75     52.01 o 
   0  12   9        2.13       52.35     68.28 o 
   1  12   9      523.03      648.02     46.56 o 
   2  12   9      312.08      397.22     37.72 o 
  -3  13   9      607.45      738.28    114.18 o 
  -2  13   9      655.47      783.90     91.77 o 
  -1  13   9      185.09      198.04     29.82 o 
   0  13   9      824.76      766.59     50.09 o 
   1  13   9      438.60      484.41     56.39 o 
   2  13   9      731.42      811.09     52.99 o 
  -3  14   9      182.50      268.68     88.20 o 
  -2  14   9       22.89        1.76     42.89 o 
  -1  14   9      440.67      358.12     36.66 o 
   0  14   9       52.33       70.03     22.87 o 
   1  14   9      472.65      518.24     42.12 o 
   2  14   9        7.42       38.16     21.93 o 
  -3  15   9      410.28      431.44     91.99 o 
  -2  15   9      125.58      106.34     55.95 o 
  -1  15   9      132.69      128.04     32.23 o 
   0  15   9      374.86      400.60     34.19 o 
   1  15   9      116.26      117.90     25.15 o 
   2  15   9      358.05      555.89     45.68 o 
  -3  16   9      331.73      414.37    107.73 o 
  -2  16   9        3.09       21.44     44.71 o 
  -1  16   9      570.45      562.64     75.73 o 
   0  16   9      122.96      150.27     30.82 o 
   1  16   9      902.46      884.92     57.32 o 
   2  16   9       17.94       44.34     23.51 o 
  -3  17   9       44.61       46.10     56.46 o 
  -2  17   9      211.95      191.67     56.33 o 
  -1  17   9       34.83       14.19     42.30 o 
   0  17   9      595.52      652.69     46.33 o 
   1  17   9        7.02       26.62     23.22 o 
  -2  18   9      164.43      192.05     59.81 o 
  -1  18   9      855.70      862.99     90.88 o 
   0  18   9       87.76       80.55     32.19 o 
   1  18   9     1134.01     1072.97     63.28 o 
  -2  19   9      179.30      187.22     58.52 o 
  -1  19   9       61.81        2.28     70.56 o 
   0  19   9      421.26      450.93     61.47 o 
   1  19   9       11.63        3.22     26.95 o 
  -1  20   9     1199.37     1235.50    187.39 o 
   0  20   9       98.47       71.54     41.86 o 
  -1  21   9       86.57       87.80     42.15 o 
  -4   0  10     1107.47     1085.66    180.18 o 
  -3   0  10      470.55      441.17    116.84 o 
  -2   0  10     1561.13     1639.09    131.51 o 
  -1   0  10      420.26      414.39     48.57 o 
   0   0  10      217.16      178.45     33.80 o 
   1   0  10     1383.32     1187.26     73.91 o 
   2   0  10      330.34      411.96     94.45 o 
  -4   1  10       50.26       63.73     67.64 o 
  -3   1  10        0.38      -30.58     52.17 o 
  -2   1  10      261.90      292.80     32.56 o 
  -1   1  10       20.41       42.09     25.78 o 
   0   1  10       82.18       56.83     19.41 o 
   1   1  10      110.00      185.10     52.69 o 
   2   1  10        2.70       44.98     43.30 o 
  -4   2  10      756.05      682.78    105.27 o 
  -3   2  10     1315.21     1285.58    131.19 o 
  -2   2  10      408.11      447.14     38.26 o 
  -1   2  10     1446.93     1342.57     60.97 o 
   0   2  10      165.30      169.00     23.74 o 
   1   2  10      510.46      650.44     37.67 o 
   2   2  10      765.83      729.13     53.19 o 
  -4   3  10        0.89      -12.24     56.94 o 
  -3   3  10       33.12       79.34     58.33 o 
  -2   3  10        8.43       -1.52     21.01 o 
  -1   3  10      283.03      350.52     31.25 o 
   0   3  10        4.45       16.70     17.66 o 
   1   3  10        2.99       83.92     36.77 o 
   2   3  10      160.69      133.67     62.98 o 
  -4   4  10      123.27      163.89     72.31 o 
  -3   4  10     1666.69     1476.38    188.91 o 
  -2   4  10      748.74      919.27     88.12 o 
  -1   4  10      468.18      506.71     37.65 o 
   0   4  10      525.04      477.53     34.96 o 
   1   4  10      333.54      342.71     28.89 o 
   2   4  10      821.62      806.61     66.02 o 
  -4   5  10       28.13      -53.64     53.64 o 
  -3   5  10      121.09       89.55     62.65 o 
  -2   5  10      347.88      389.77     40.71 o 
  -1   5  10      788.90      835.51     48.38 o 
   0   5  10      177.59      306.99     51.45 o 
   1   5  10        0.72       95.30     43.58 o 
   2   5  10      121.26      195.70    109.07 o 
  -3   6  10     2189.92     2110.25    242.78 o 
  -2   6  10     1883.71     1596.30    144.91 o 
  -1   6  10     1467.18     1495.49     82.45 o 
   0   6  10     1863.11     1575.58     66.81 o 
   1   6  10      213.90      271.26     26.89 o 
   2   6  10      447.92      474.95     42.96 o 
  -3   7  10      120.97      110.81     77.01 o 
  -2   7  10       18.43       41.15     47.20 o 
  -1   7  10      119.48      204.14     38.80 o 
   0   7  10        1.98      394.51     86.49 o 
   1   7  10      606.94      651.12     44.07 o 
   2   7  10      310.75      273.73     44.36 o 
  -3   8  10     1357.85     1202.87    186.63 o 
  -2   8  10      871.89     1092.33    208.82 o 
  -1   8  10     1079.86      967.29     54.36 o 
   0   8  10      917.41      922.55     51.35 o 
   1   8  10      679.67      752.55     84.62 o 
   2   8  10     1135.03      957.76     75.76 o 
  -3   9  10      968.12      783.33    146.80 o 
  -2   9  10        2.11        3.25     43.95 o 
  -1   9  10      196.15      257.20     29.71 o 
   0   9  10      604.86      525.17     54.86 o 
   1   9  10      835.51      961.85     72.86 o 
   2   9  10        7.08      177.09    206.93 o 
  -3  10  10      922.37     1249.61    303.28 o 
  -2  10  10      349.99      317.35    123.09 o 
  -1  10  10      608.46      646.25     58.51 o 
   0  10  10      277.06      433.51     35.99 o 
   1  10  10      292.81      253.46     40.36 o 
   2  10  10     1042.33     1038.40     58.87 o 
  -3  11  10      495.78      666.11    235.95 o 
  -2  11  10        8.61      -10.04     47.07 o 
  -1  11  10      374.69      436.29     37.25 o 
   0  11  10       31.17       49.24     20.58 o 
   1  11  10      353.66      431.99     33.28 o 
   2  11  10       43.18      135.54     53.38 o 
  -3  12  10      295.26      369.67    126.89 o 
  -2  12  10      372.72      521.03    119.68 o 
  -1  12  10      199.93      231.23     30.24 o 
   0  12  10      667.50      747.32     46.02 o 
   1  12  10      168.91      230.30     32.04 o 
  -3  13  10        4.81       -2.21     53.08 o 
  -2  13  10      411.25      378.75     86.68 o 
  -1  13  10      580.84      589.15     48.76 o 
   0  13  10       43.83       93.81     24.45 o 
   1  13  10      158.40      187.97     27.19 o 
  -2  14  10       99.74      122.53     55.79 o 
  -1  14  10     1071.85      958.25    104.78 o 
   0  14  10      816.02      805.06     60.73 o 
   1  14  10      169.55      162.89     26.03 o 
  -2  15  10      121.98      134.57     71.32 o 
  -1  15  10      932.04      914.36    141.87 o 
   0  15  10        3.05       23.46     37.61 o 
   1  15  10      365.07      385.99     33.88 o 
  -2  16  10       41.70       12.13     49.01 o 
  -1  16  10      954.95      925.00    106.40 o 
   0  16  10      851.44      939.61     70.50 o 
  -1  17  10      268.67      212.43    100.14 o 
   0  17  10      349.89      421.74     48.98 o 
  -3   1  11     1922.25     2367.20    429.22 o 
  -2   1  11      677.35      555.46     90.37 o 
  -1   1  11     1138.30     1211.45     62.67 o 
   0   1  11      495.38      438.97     35.01 o 
   1   1  11     1343.05     1365.48     68.54 o 
  -3   2  11      109.84       59.95     64.27 o 
  -2   2  11       37.02        0.99     53.58 o 
  -1   2  11      348.94      363.20     34.08 o 
   0   2  11       44.16       78.46     22.02 o 
   1   2  11       40.11       42.40     38.34 o 
  -3   3  11     1186.37     1158.49    187.77 o 
  -2   3  11      302.03      307.09     75.51 o 
  -1   3  11     2425.66     2001.44     82.82 o 
   0   3  11      292.89      275.12     29.76 o 
   1   3  11     1064.06      912.10     53.63 o 
  -3   4  11      131.48       51.54     64.49 o 
  -2   4  11       63.90       72.48     54.11 o 
  -1   4  11        0.15       89.40     38.83 o 
   0   4  11       63.57      127.34     33.46 o 
   1   4  11       12.45       88.67     29.84 o 
  -3   5  11     1162.36     1054.18    172.22 o 
  -2   5  11      176.44      200.18     68.12 o 
  -1   5  11     1469.57     1312.61     64.64 o 
   0   5  11      555.56      589.19     41.35 o 
   1   5  11      478.33      520.62     40.20 o 
  -3   6  11       14.65      -37.95     58.52 o 
  -2   6  11      370.99      423.42     79.29 o 
  -1   6  11        7.73      165.69     42.40 o 
   0   6  11      106.33      263.09     50.67 o 
   1   6  11        9.54      183.02     62.00 o 
  -3   7  11      865.09     1235.80    345.95 o 
  -2   7  11       43.79       40.66     60.14 o 
  -1   7  11     1552.85     1328.13     74.18 o 
   0   7  11      337.94      392.07     35.40 o 
   1   7  11      220.91      303.80     39.31 o 
  -2   8  11       94.22       42.10     54.32 o 
  -1   8  11       64.36      242.61     65.00 o 
   0   8  11       51.19      152.39     46.65 o 
   1   8  11       31.57       99.02     37.55 o 
  -2   9  11       10.29       64.64     64.68 o 
  -1   9  11     1103.36     1114.92     61.60 o 
   0   9  11       52.87      100.05     24.15 o 
   1   9  11      813.77      830.16     52.38 o 
  -2  10  11       59.15       21.42     69.61 o 
  -1  10  11     1225.87     1170.07     73.08 o 
   0  10  11      239.83      177.28     30.25 o 
  -2  11  11       59.69      153.50     61.95 o 
  -1  11  11     1291.88     1171.11    102.71 o 
   0  11  11      161.76      204.65     33.59 o 
  -1  12  11      728.10      613.82     88.21 o 
   0  12  11        3.80       10.60     30.33 o 
  -1  13  11      758.41      669.85     89.89 o 
  -1   0  12     1656.62     1337.74    118.93 o 
   0   0  12      712.93      663.05     62.25 o 
  -1   1  12        3.44       93.40     35.10 o 
   0   1  12       68.59      110.55     34.12 o 
  -1   2  12     2127.54     1777.19     79.01 o 
   0   2  12      278.22      227.95     29.52 o 
  -1   3  12       16.10       71.51     51.80 o 
   0   3  12       49.09       64.13     23.81 o 
  -1   4  12     1178.27     1080.56     69.29 o 
  -1   5  12        5.93      202.25     58.22 o 
                                                 
